# Supplementary material for: High level of aneuploidy and recurrent loss of chromosome 11 as relevant features of somatotroph pituitary tumors
Source: J Transl Med. 2024 Nov 4;22:994. doi: 10.1186/s12967-024-05736-0 (PMC11536836; doi:10.1186/s12967-024-05736-0)
Supplement: Supplementary file 1 — Supplementary Material 1 [file 12967_2024_5736_MOESM1_ESM.xlsx]

## Sheet: Table S1
Supplementary table 1. Quantification of fluorescent in situ hybridisation results with a probes for secified choromosomal regions, the percnetage of the cells (%) with given abnormal chromosome copies (n) is presented
			Genome regions covered by FISH probes [number of copies (% of cells)]
			GAINS			LOSSES
sample code	CNA subgroup	chromosome 5 5p15.2; 5q31	chromosome 8 8q24	chromosome 14 14q32	chromosome 20 20q12	chromosome 1 1p36.31; 1q25.3	chromosome 15 chromosome 17 15q24, 17q21.1-q21.2	chromosome 11 11q13.3
86s	multiple duplication	n=3 (51%)	n=3 (75%)	n=3 (76%)	n=3 (72%)
92s	multiple duplication	n=3 (50%)	n=3 (38%)	n=3 (55%)	n=3 (51%)
70s	multiple duplication	n=3 (73%)	n=3 (55%)	n=3 (71%)	n=3 (79%)
84s	multiple duplication	n=3 (83%)	n=3 (46%) n=4 (36%)	n=3 (53%)	n=3 (82%)
32_12	multiple duplication	n=3 (14%)	n=3 (71%)	n=3 (74%)	n=3 (18%) n=4R (70%)
74s	multiple duplication	n=3 (74%)	n=3 (67%)	n=3 (76%) n=4 (13%)	n=3 (74%)
27_18	multiple duplication	n=3 (70%)	n=3 (56%) n=4 (16%) n=6 (3%)	n=3 (59%) n=5-6 (10%)	n=3 (66%)
164s	multiple duplication	n=3 (65%) n=4 (9%) n=6 (3%)	n=3 (24%) n=4 (36%) n=6-10 (19%)	n=3 (13%)	n=3 (52%) n=4 (21%)
28s	multiple duplication	n=3 (75%)	n=3 (66%) n=4-5 (6%)	n=3 (77%) n=4 (7%)	n=3 (26%) n=4 (47%) n=5 (11%) n>5 (3%)
89s	multiple duplication	n=3 (46%) n=4 (22%) n≥5 (6%)	n=3 (44%)	n=3 (42%) n= 4 (12%) n>5 (3%)	n=3 (53%) n=4 (16%) n=5-6 (5%)
18_18	multiple duplication	n=3 (48%) n=4 (7%) n≥5 (4%)	n=3 (28%) n=4 (9%)	n=3 (39%) n=4 (49%) n=5 (5%) n=6 (6%)	n=3 (67%) n=4 (16%) n=5 (4%)
65_16	multiple duplication	n=3 (30%) n=4 (30%) n=5 (21%)	n=3 (28%) n=4 (21%) n=5 (31%)	n=3 (23%) n=4 (33%) n=5 (33%)	n=3 (26%) n=4 (36%) n=5-6 (14%)
78s	multiple duplication	n=3 (33%) n=4 (26%) n=5 (4%)	n=3 (33%) n=4 (23%)	n=3 (59%) n=4 (9%)	n=3 (30%) n=4 (43%) n=5-6 (9%)
88s	multiple deletions					1p36 n=1; 1q25 n=2 (80%)	15q24 n=1; 17q21 n=2 RARA (77%)
85s	multiple deletions					1p36 n=1; 1q25 n=2 (85%)	15q24 n=1; 17q21 n=2 RARA (85%)
96s	multiple deletions					1p36 n=1; 1q25 n=2 (80%)	15q24 n=1; 17q21 n=2 RARA (83%)
23s	Chromosome 11 loss							n=1 (27%)
170s	Chromosome 11 loss							n=1 (87%)
69_18	Chromosome 11 loss							n=1 (87%)
99s	Chromosome 11 loss							n=1 (82%)
17s	Chromosome 11 loss							n=1 (89%)
129s	Chromosome 11 loss							n=1 (92%)
93s	cytogeneticaly stable	n=1 (10%) 3-4 (10%)	n=1 (6%) n=3-4 (6%)	n=3-4 (15%)	n=1 (7%) n=3-4 (10%)	1p36 n=1 (20%) 1q25 n=1 (11%) 1p36 n=3 (8%) 1q25 n=3 (8%)	15q24 n=1 (9%) 17q21 n=1 (9%) 15q24 n=3 (9%) 17q21 n=3 (15%)	n=1 (7%) n=3-4 (15%)
82s	cytogeneticaly stable	n=1x5q (11%) n=1x5p(18%) n= 3-4(7%)	n=1 (4%)	n=1 (17%)	n=1 (6%) n=3-4 (6%)	1p36 n=1 (12%) 1q25 n=1 (23%)	15q24 n=1 (8%) 17q21 n=3 (12%)	n=1(8%)

## Sheet: Table S2
Supplementary table 2. Lists of differentially expressed genes (DMPs) identified in comparing smatotroph PitNETs with chromosome 11 loss and cytogenetically stable smatotroph PitNET
	hgnc_symbol	description	transcript	log2FoldChange	pvalue	padj	chromosome
1	TRIM66	tripartite motif containing 66 [Source:HGNC Symbol;Acc:HGNC:29005]	NM_001388022.1	-1.63798	2.50998e-17	4.05211e-13	11
2	ARAP1	ArfGAP with RhoGAP domain, ankyrin repeat and PH domain 1 [Source:HGNC Symbol;Acc:HGNC:16925]	NM_001040118.3	-1.09221	5.07845e-17	4.09932e-13	11
3	HINFP	histone H4 transcription factor [Source:HGNC Symbol;Acc:HGNC:17850]	NM_198971.3	-1.02712	1.62054e-12	4.04936e-09	11
4	PCSK7	proprotein convertase subtilisin/kexin type 7 [Source:HGNC Symbol;Acc:HGNC:8748]	NM_004716.4	-1.40721	2.89954e-12	5.85126e-09	11
5	CCS	copper chaperone for superoxide dismutase [Source:HGNC Symbol;Acc:HGNC:1613]	NM_005125.2	-1.2188	1.48006e-11	2.38941e-08	11
6	FOXRED1	FAD dependent oxidoreductase domain containing 1 [Source:HGNC Symbol;Acc:HGNC:26927]	NM_017547.4	-1.22971	3.09837e-11	4.54728e-08	11
7	CENATAC	centrosomal AT-AC splicing factor [Source:HGNC Symbol;Acc:HGNC:30460]	NM_198489.3	-1.24661	8.22687e-11	1.10679e-07	11
8	RPS6KB2	ribosomal protein S6 kinase B2 [Source:HGNC Symbol;Acc:HGNC:10437]	NM_003952.3	-1.33678	2.99428e-10	3.45283e-07	11
9	CTTN	cortactin [Source:HGNC Symbol;Acc:HGNC:3338]	NM_005231.4	-1.00497	5.17699e-10	5.22358e-07	11
10	ZNF648	zinc finger protein 648 [Source:HGNC Symbol;Acc:HGNC:18190]	NM_001009992.1	2.75523	5.75372e-10	5.464e-07	1
11	IHO1	interactor of HORMAD1 1 [Source:HGNC Symbol;Acc:HGNC:27945]	NM_001135197.2	-3.59779	7.65436e-10	6.50379e-07	3
12	RNF214	ring finger protein 214 [Source:HGNC Symbol;Acc:HGNC:25335]	NM_207343.4	-1.07018	9.07963e-10	6.98008e-07	11
13	RBM4	RNA binding motif protein 4 [Source:HGNC Symbol;Acc:HGNC:9901]	NM_002896.4	-1.31255	1.00776e-09	7.39512e-07	11
14	CEP164	centrosomal protein 164 [Source:HGNC Symbol;Acc:HGNC:29182]	NM_014956.5	-1.1116	1.10691e-09	7.76958e-07	11
15	ST3GAL1	ST3 beta-galactoside alpha-2,3-sialyltransferase 1 [Source:HGNC Symbol;Acc:HGNC:10862]	NM_173344.3	1.17071	1.19433e-09	8.03386e-07	8
16	NCAPD3	non-SMC condensin II complex subunit D3 [Source:HGNC Symbol;Acc:HGNC:28952]	NM_015261.3	-1.2208	1.4164e-09	9.14656e-07	11
17	CFAP300	cilia and flagella associated protein 300 [Source:HGNC Symbol;Acc:HGNC:28188]	NM_032930.3	-1.39055	2.22198e-09	1.28113e-06	11
18	PIDD1	p53-induced death domain protein 1 [Source:HGNC Symbol;Acc:HGNC:16491]	NM_145886.4	-1.41115	2.56311e-09	1.42686e-06	11
19	DGKZ	diacylglycerol kinase zeta [Source:HGNC Symbol;Acc:HGNC:2857]	NM_001199267.2	-1.28286	5.05747e-09	2.43489e-06	11
20	ATG16L2	autophagy related 16 like 2 [Source:HGNC Symbol;Acc:HGNC:25464]	NM_033388.2	-1.53803	5.12799e-09	2.43489e-06	11
21	SCYL1	SCY1 like pseudokinase 1 [Source:HGNC Symbol;Acc:HGNC:14372]	NM_020680.4	-1.08064	6.37563e-09	2.78184e-06	11
22	C11orf65	chromosome 11 open reading frame 65 [Source:HGNC Symbol;Acc:HGNC:28519]	NM_152587.5	-1.10046	8.00734e-09	3.15294e-06	11
23	ZNF662	zinc finger protein 662 [Source:HGNC Symbol;Acc:HGNC:31930]	NM_207404.4	-1.48969	7.89352e-09	3.15294e-06	3
24	BRSK2	BR serine/threonine kinase 2 [Source:HGNC Symbol;Acc:HGNC:11405]	NM_001256627.2	-1.31994	8.41021e-09	3.23273e-06	11
25	HSPA1B	heat shock protein family A (Hsp70) member 1B [Source:HGNC Symbol;Acc:HGNC:5233]	NM_005346.6	1.24855	1.00978e-08	3.62265e-06	6
26	TTC12	tetratricopeptide repeat domain 12 [Source:HGNC Symbol;Acc:HGNC:23700]	NM_017868.4	-1.1562	1.43152e-08	5.024e-06	11
27	STARD10	StAR related lipid transfer domain containing 10 [Source:HGNC Symbol;Acc:HGNC:10666]	NM_006645.3	-1.27847	1.82548e-08	6.13969e-06	11
28	NTNG2	netrin G2 [Source:HGNC Symbol;Acc:HGNC:14288]	NM_032536.4	-3.16771	2.39319e-08	7.72714e-06	9
29	TPCN2	two pore segment channel 2 [Source:HGNC Symbol;Acc:HGNC:20820]	NM_139075.4	-1.44246	2.60601e-08	8.16163e-06	11
30	EML3	EMAP like 3 [Source:HGNC Symbol;Acc:HGNC:26666]	NM_153265.3	-1.52651	4.55436e-08	1.36159e-05	11
31	MUS81	MUS81 structure-specific endonuclease subunit [Source:HGNC Symbol;Acc:HGNC:29814]	NM_025128.5	-1.35866	5.02004e-08	1.37362e-05	11
32	AAMDC	adipogenesis associated Mth938 domain containing [Source:HGNC Symbol;Acc:HGNC:30205]	NM_024684.4	-1.58078	4.93471e-08	1.37362e-05	11
33	HCN3	hyperpolarization activated cyclic nucleotide gated potassium channel 3 [Source:HGNC Symbol;Acc:HGNC:19183]	NM_020897.3	-1.02485	7.42824e-08	1.90352e-05	1
34	NLRX1	NLR family member X1 [Source:HGNC Symbol;Acc:HGNC:29890]	NM_001282144.2	-1.04127	9.43915e-08	2.30887e-05	11
35	PGAP2	post-GPI attachment to proteins 2 [Source:HGNC Symbol;Acc:HGNC:17893]	NM_014489.4	-1.3125	1.14484e-07	2.67859e-05	11
36	IGSF22	immunoglobulin superfamily member 22 [Source:HGNC Symbol;Acc:HGNC:26750]	NM_173588.4	-2.1039	1.25644e-07	2.89771e-05	11
37	PEX16	peroxisomal biogenesis factor 16 [Source:HGNC Symbol;Acc:HGNC:8857]	NM_004813.4	-1.08548	1.41139e-07	3.20467e-05	11
38	PPP1R1C	protein phosphatase 1 regulatory inhibitor subunit 1C [Source:HGNC Symbol;Acc:HGNC:14940]	NM_001080545.3	-3.93644	1.42924e-07	3.20467e-05	2
39	DNAH1	dynein axonemal heavy chain 1 [Source:HGNC Symbol;Acc:HGNC:2940]	NM_015512.5	-1.37463	1.46365e-07	3.23687e-05	3
40	NECAB2	N-terminal EF-hand calcium binding protein 2 [Source:HGNC Symbol;Acc:HGNC:23746]	NM_019065.3	-2.37005	1.50206e-07	3.27693e-05	16
41	TRIM61	tripartite motif containing 61 [Source:HGNC Symbol;Acc:HGNC:24339]	NM_001414904.1	-2.64234	1.69879e-07	3.52363e-05	4
42	CARS1	cysteinyl-tRNA synthetase 1 [Source:HGNC Symbol;Acc:HGNC:1493]	NM_001014437.3	-1.0174	2.22155e-07	4.32104e-05	11
43	JAM3	junctional adhesion molecule 3 [Source:HGNC Symbol;Acc:HGNC:15532]	NM_032801.5	-1.11639	4.61176e-07	8.18156e-05	11
44	PAX5	paired box 5 [Source:HGNC Symbol;Acc:HGNC:8619]	NM_016734.3	-3.71918	5.42542e-07	9.12376e-05	9
45	OSBPL7	oxysterol binding protein like 7 [Source:HGNC Symbol;Acc:HGNC:16387]	NM_145798.3	-2.29079	5.50535e-07	9.16272e-05	17
46	B4GALT1	beta-1,4-galactosyltransferase 1 [Source:HGNC Symbol;Acc:HGNC:924]	NM_001497.4	1.19613	7.73484e-07	0.000117803	9
47	TRIM3	tripartite motif containing 3 [Source:HGNC Symbol;Acc:HGNC:10064]	NM_033278.4	-1.41923	7.99406e-07	0.000119496	11
48	CDK1	cyclin dependent kinase 1 [Source:HGNC Symbol;Acc:HGNC:1722]	NM_001786.5	2.40048	9.76419e-07	0.000137072	10
49	NRBP2	nuclear receptor binding protein 2 [Source:HGNC Symbol;Acc:HGNC:19339]	NM_178564.4	-1.93197	9.68741e-07	0.000137072	8
50	PTDSS2	phosphatidylserine synthase 2 [Source:HGNC Symbol;Acc:HGNC:15463]	NM_030783.3	-1.29615	1.02236e-06	0.000142284	11
51	FRMPD3	FERM and PDZ domain containing 3 [Source:HGNC Symbol;Acc:HGNC:29382]	NM_001388459.1	-3.0901	1.10135e-06	0.000151967	X
52	HSPA1A	heat shock protein family A (Hsp70) member 1A [Source:HGNC Symbol;Acc:HGNC:5232]	NM_005345.6	1.19625	1.1212e-06	0.000153395	6
53	MAP4K2	mitogen-activated protein kinase kinase kinase kinase 2 [Source:HGNC Symbol;Acc:HGNC:6864]	NM_004579.5	-1.25572	1.21107e-06	0.000164299	11
54	PCNX3	pecanex 3 [Source:HGNC Symbol;Acc:HGNC:18760]	NM_032223.4	-1.01254	1.24696e-06	0.000167758	11
55	GAB2	GRB2 associated binding protein 2 [Source:HGNC Symbol;Acc:HGNC:14458]	NM_080491.3	-1.23762	1.33779e-06	0.00017849	11
56	GABBR2	gamma-aminobutyric acid type B receptor subunit 2 [Source:HGNC Symbol;Acc:HGNC:4507]	NM_005458.8	-3.87014	1.4684e-06	0.000189647	9
57	RHOBTB3	Rho related BTB domain containing 3 [Source:HGNC Symbol;Acc:HGNC:18757]	NM_014899.4	1.37904	1.58328e-06	0.000201264	5
58	BAIAP2L2	BAR/IMD domain containing adaptor protein 2 like 2 [Source:HGNC Symbol;Acc:HGNC:26203]	NM_025045.6	-2.10625	1.79671e-06	0.00022661	22
59	RRAS2	RAS related 2 [Source:HGNC Symbol;Acc:HGNC:17271]	NM_012250.6	-1.35495	1.8904e-06	0.000232967	11
60	CLMP	CXADR like membrane protein [Source:HGNC Symbol;Acc:HGNC:24039]	NM_024769.5	-1.28056	2.04064e-06	0.000244379	11
61	KIFC2	kinesin family member C2 [Source:HGNC Symbol;Acc:HGNC:29530]	NM_001369769.2	-2.10958	2.13087e-06	0.0002511	8
62	MLLT6	MLLT6, PHD finger containing [Source:HGNC Symbol;Acc:HGNC:7138]	NM_005937.4	-1.0728	2.36381e-06	0.000270751	17
63	DCHS1	dachsous cadherin-related 1 [Source:HGNC Symbol;Acc:HGNC:13681]	NM_003737.4	-1.82794	2.66503e-06	0.000294686	11
64	CACNA1A	calcium voltage-gated channel subunit alpha1 A [Source:HGNC Symbol;Acc:HGNC:1388]	NM_001127222.2	-3.98889	2.71413e-06	0.000298074	19
65	SIDT2	SID1 transmembrane family member 2 [Source:HGNC Symbol;Acc:HGNC:24272]	NM_001040455.2	-1.42847	3.0184e-06	0.00032704	11
66	KCNH6	potassium voltage-gated channel subfamily H member 6 [Source:HGNC Symbol;Acc:HGNC:18862]	NM_001278919.2	-2.58608	3.06329e-06	0.000329689	17
67	CBR1	carbonyl reductase 1 [Source:HGNC Symbol;Acc:HGNC:1548]	NM_001757.4	1.14483	3.47581e-06	0.000366754	21
68	PINLYP	phospholipase A2 inhibitor and LY6/PLAUR domain containing [Source:HGNC Symbol;Acc:HGNC:44206]	NM_001193621.3	-1.11325	3.55823e-06	0.000372751	19
69	MUC6	mucin 6, oligomeric mucus/gel-forming [Source:HGNC Symbol;Acc:HGNC:7517]	NM_005961.3	-3.46084	3.79878e-06	0.000385708	11
70	TAGLN	transgelin [Source:HGNC Symbol;Acc:HGNC:11553]	NM_003186.5	-1.63019	4.254e-06	0.000424939	11
71	ASB18	ankyrin repeat and SOCS box containing 18 [Source:HGNC Symbol;Acc:HGNC:19770]	NM_212556.4	-5.35203	4.23294e-06	0.000424939	2
72	ITPRID1	ITPR interacting domain containing 1 [Source:HGNC Symbol;Acc:HGNC:27363]	NM_001257967.3	-4.1663	4.31012e-06	0.000426624	7
73	SLC7A10	solute carrier family 7 member 10 [Source:HGNC Symbol;Acc:HGNC:11058]	NM_019849.3	-3.96991	4.52801e-06	0.000443032	19
74	SPPL2B	signal peptide peptidase like 2B [Source:HGNC Symbol;Acc:HGNC:30627]	NM_152988.3	-1.02036	4.63752e-06	0.000451013	19
75	APBB1IP	amyloid beta precursor protein binding family B member 1 interacting protein [Source:HGNC Symbol;Acc:HGNC:17379]	NM_019043.4	-2.56589	4.80283e-06	0.000461529	10
76	MYH13	myosin heavy chain 13 [Source:HGNC Symbol;Acc:HGNC:7571]	NM_003802.3	-6.8802	4.78736e-06	0.000461529	17
77	GOLGA6L4	golgin A6 family like 4 [Source:HGNC Symbol;Acc:HGNC:27256]	NM_001267536.3	-2.22967	5.15798e-06	0.000489826	15
78	SDK1	sidekick cell adhesion molecule 1 [Source:HGNC Symbol;Acc:HGNC:19307]	NM_152744.4	-2.01985	5.21142e-06	0.000492007	7
79	IL18BP	interleukin 18 binding protein [Source:HGNC Symbol;Acc:HGNC:5987]	NM_001039660.2	-1.22475	5.36848e-06	0.000503888	11
80	CES4A	carboxylesterase 4A [Source:HGNC Symbol;Acc:HGNC:26741]	NM_001364782.1	-1.57515	5.43162e-06	0.000503954	16
81	CYP24A1	cytochrome P450 family 24 subfamily A member 1 [Source:HGNC Symbol;Acc:HGNC:2602]	NM_000782.5	-6.93907	5.42346e-06	0.000503954	20
82	TMEM88B	transmembrane protein 88B [Source:HGNC Symbol;Acc:HGNC:37099]	NM_001146685.2	-3.70421	5.92065e-06	0.000541454	1
83	OR8D1	olfactory receptor family 8 subfamily D member 1 [Source:HGNC Symbol;Acc:HGNC:8481]	NM_001002917.2	-6.18831	6.02939e-06	0.000546845	11
84	ST6GALNAC3	ST6 N-acetylgalactosaminide alpha-2,6-sialyltransferase 3 [Source:HGNC Symbol;Acc:HGNC:19343]	NM_152996.4	1.38989	6.3545e-06	0.000563666	1
85	MS4A2	membrane spanning 4-domains A2 [Source:HGNC Symbol;Acc:HGNC:7316]	NM_000139.5	-4.59064	6.48734e-06	0.000572304	11
86	SELENOH	selenoprotein H [Source:HGNC Symbol;Acc:HGNC:18251]	NM_170746.4	-1.01238	6.66344e-06	0.000581484	11
87	ONECUT1	one cut homeobox 1 [Source:HGNC Symbol;Acc:HGNC:8138]	NM_004498.4	-5.28922	6.85611e-06	0.000592231	15
88	WDR90	WD repeat domain 90 [Source:HGNC Symbol;Acc:HGNC:26960]	NM_145294.5	-1.21493	7.47821e-06	0.000615961	16
89	SSH3	slingshot protein phosphatase 3 [Source:HGNC Symbol;Acc:HGNC:30581]	NM_017857.4	-1.25236	7.45453e-06	0.000615961	11
90	SLC25A45	solute carrier family 25 member 45 [Source:HGNC Symbol;Acc:HGNC:27442]	NM_182556.4	-1.55149	7.59933e-06	0.000619614	11
91	IGHMBP2	immunoglobulin mu DNA binding protein 2 [Source:HGNC Symbol;Acc:HGNC:5542]	NM_002180.3	-1.06741	7.77116e-06	0.000624167	11
92	POLD4	DNA polymerase delta 4, accessory subunit [Source:HGNC Symbol;Acc:HGNC:14106]	NM_021173.5	-1.21283	8.01661e-06	0.000637538	11
93	AHNAK2	AHNAK nucleoprotein 2 [Source:HGNC Symbol;Acc:HGNC:20125]	NM_138420.4	-2.06501	9.23828e-06	0.000717033	14
94	ZCCHC24	zinc finger CCHC-type containing 24 [Source:HGNC Symbol;Acc:HGNC:26911]	NM_153367.4	2.082	9.54496e-06	0.000729412	10
95	MBD6	methyl-CpG binding domain protein 6 [Source:HGNC Symbol;Acc:HGNC:20445]	NM_052897.4	-1.13484	9.84755e-06	0.000739436	12
96	PTPN5	protein tyrosine phosphatase non-receptor type 5 [Source:HGNC Symbol;Acc:HGNC:9657]	NM_006906.2	-2.85699	1.0266e-05	0.000760246	11
97	WDR74	WD repeat domain 74 [Source:HGNC Symbol;Acc:HGNC:25529]	NM_001369450.1	-1.01534	1.07629e-05	0.000789802	11
98	SHOX2	short stature homeobox 2 [Source:HGNC Symbol;Acc:HGNC:10854]	NM_001163678.2	-4.68975	1.09129e-05	0.000793597	3
99	GADL1	glutamate decarboxylase like 1 [Source:HGNC Symbol;Acc:HGNC:27949]	NM_207359.3	-4.78709	1.08934e-05	0.000793597	3
100	ACCS	1-aminocyclopropane-1-carboxylate synthase homolog (inactive) [Source:HGNC Symbol;Acc:HGNC:23989]	NM_032592.4	-1.26688	1.11049e-05	0.000803932	11
101	ADGRL3	adhesion G protein-coupled receptor L3 [Source:HGNC Symbol;Acc:HGNC:20974]	NM_001387552.1	-4.49755	1.14256e-05	0.000823456	4
102	DOCK10	dedicator of cytokinesis 10 [Source:HGNC Symbol;Acc:HGNC:23479]	NM_014689.3	-1.49421	1.21862e-05	0.00086667	2
103	SART1	spliceosome associated factor 1, recruiter of U4/U6.U5 tri-snRNP [Source:HGNC Symbol;Acc:HGNC:10538]	NM_005146.5	-1.0488	1.2443e-05	0.000877202	11
104	TMEM80	transmembrane protein 80 [Source:HGNC Symbol;Acc:HGNC:27453]	NM_001042463.3	-1.04895	1.24011e-05	0.000877202	11
105	SLC14A2	solute carrier family 14 member 2 [Source:HGNC Symbol;Acc:HGNC:10919]	NM_007163.4	-3.78989	1.28598e-05	0.000894867	18
106	GLP1R	glucagon like peptide 1 receptor [Source:HGNC Symbol;Acc:HGNC:4324]	NM_002062.5	-3.80721	1.28149e-05	0.000894867	6
107	G6PC2	glucose-6-phosphatase catalytic subunit 2 [Source:HGNC Symbol;Acc:HGNC:28906]	NM_021176.3	-5.43796	1.28405e-05	0.000894867	2
108	OR8A1	olfactory receptor family 8 subfamily A member 1 [Source:HGNC Symbol;Acc:HGNC:8469]	NM_001005194.2	-7.01779	1.31312e-05	0.00090983	11
109	CPA3	carboxypeptidase A3 [Source:HGNC Symbol;Acc:HGNC:2298]	NM_001870.4	-3.13674	1.3411e-05	0.000920144	3
110	FRMD8	FERM domain containing 8 [Source:HGNC Symbol;Acc:HGNC:25462]	NM_031904.5	-1.00897	1.36959e-05	0.000929021	11
111	FGF18	fibroblast growth factor 18 [Source:HGNC Symbol;Acc:HGNC:3674]	NM_003862.3	-2.75705	1.36645e-05	0.000929021	5
112	COL19A1	collagen type XIX alpha 1 chain [Source:HGNC Symbol;Acc:HGNC:2196]	NM_001858.6	-4.03721	1.46907e-05	0.000988196	6
113	SEC31B	SEC31 homolog B, COPII coat complex component [Source:HGNC Symbol;Acc:HGNC:23197]	NM_015490.4	-1.44135	1.59317e-05	0.00105844	10
114	SLC37A4	solute carrier family 37 member 4 [Source:HGNC Symbol;Acc:HGNC:4061]		-1.24937	1.63467e-05	0.00107314	11
115	CYP2E1	cytochrome P450 family 2 subfamily E member 1 [Source:HGNC Symbol;Acc:HGNC:2631]	NM_000773.4	-2.91162	1.69986e-05	0.00108899	10
116	RHPN1	rhophilin Rho GTPase binding protein 1 [Source:HGNC Symbol;Acc:HGNC:19973]	NM_052924.3	-1.02638	1.81733e-05	0.00115418	8
117	RBM14-RBM4	RBM14-RBM4 readthrough [Source:HGNC Symbol;Acc:HGNC:38840]		-1.4224	1.92371e-05	0.00119448	11
118	PLET1	placenta expressed transcript 1 [Source:HGNC Symbol;Acc:HGNC:30053]	NM_001145024.1	-2.04262	1.98891e-05	0.00123023	11
119	SYCE1	synaptonemal complex central element protein 1 [Source:HGNC Symbol;Acc:HGNC:28852]	NM_001143764.3	-5.76517	2.04875e-05	0.0012624	10
120	RNF207	ring finger protein 207 [Source:HGNC Symbol;Acc:HGNC:32947]	NM_207396.3	-2.05496	2.14859e-05	0.00130402	1
121	CATSPER2	cation channel sperm associated 2 [Source:HGNC Symbol;Acc:HGNC:18810]	NM_172095.4	-1.00825	2.23243e-05	0.00134983	15
122	RAD9A	RAD9 checkpoint clamp component A [Source:HGNC Symbol;Acc:HGNC:9827]	NM_004584.3	-1.09939	2.34555e-05	0.00141293	11
123	MEDAG	mesenteric estrogen dependent adipogenesis [Source:HGNC Symbol;Acc:HGNC:25926]	NM_032849.4	-2.0338	2.39248e-05	0.00142525	13
124	PROM1	prominin 1 [Source:HGNC Symbol;Acc:HGNC:9454]	NM_006017.3	-4.46549	2.39229e-05	0.00142525	4
125	APLN	apelin [Source:HGNC Symbol;Acc:HGNC:16665]	NM_017413.5	1.7676	2.47102e-05	0.00145592	X
126	CCDC61	coiled-coil domain containing 61 [Source:HGNC Symbol;Acc:HGNC:33629]	NM_001267723.2	-1.13131	2.49322e-05	0.00145621	19
127	FOLH1	folate hydrolase 1 [Source:HGNC Symbol;Acc:HGNC:3788]	NM_004476.3	-2.88811	2.49858e-05	0.00145621	11
128	OR8B8	olfactory receptor family 8 subfamily B member 8 [Source:HGNC Symbol;Acc:HGNC:8477]	NM_012378.2	-5.90567	2.54838e-05	0.00147459	11
129	IGSF9B	immunoglobulin superfamily member 9B [Source:HGNC Symbol;Acc:HGNC:32326]	NM_001277285.4	-1.31046	2.6197e-05	0.00148394	11
130	P2RY6	pyrimidinergic receptor P2Y6 [Source:HGNC Symbol;Acc:HGNC:8543]	NM_001277204.2	-2.50071	2.61829e-05	0.00148394	11
131	TTLL3	tubulin tyrosine ligase like 3 [Source:HGNC Symbol;Acc:HGNC:24483]	NM_001387446.1	-1.165	2.6987e-05	0.00151258	3
132	BICC1	BicC family RNA binding protein 1 [Source:HGNC Symbol;Acc:HGNC:19351]	NM_001080512.3	2.01077	2.81467e-05	0.00155689	10
133	BEST1	bestrophin 1 [Source:HGNC Symbol;Acc:HGNC:12703]	NM_004183.4	-1.60336	2.81598e-05	0.00155689	11
134	ANAPC15	anaphase promoting complex subunit 15 [Source:HGNC Symbol;Acc:HGNC:24531]	NM_014042.3	-1.106	3.0013e-05	0.00164806	11
135	IBSP	integrin binding sialoprotein [Source:HGNC Symbol;Acc:HGNC:5341]	NM_004967.4	-5.98055	3.05623e-05	0.00167254	4
136	ENAM	enamelin [Source:HGNC Symbol;Acc:HGNC:3344]	NM_031889.3	-3.85201	3.24863e-05	0.00175993	4
137	ACSL1	acyl-CoA synthetase long chain family member 1 [Source:HGNC Symbol;Acc:HGNC:3569]	NM_001995.5	1.01066	3.2744e-05	0.00176796	4
138	LRRC38	leucine rich repeat containing 38 [Source:HGNC Symbol;Acc:HGNC:27005]	NM_001010847.2	-4.56746	3.33577e-05	0.00178912	1
139	SLC2A6	solute carrier family 2 member 6 [Source:HGNC Symbol;Acc:HGNC:11011]	NM_017585.4	-1.46186	3.39573e-05	0.00180777	9
140	MUC5B	mucin 5B, oligomeric mucus/gel-forming [Source:HGNC Symbol;Acc:HGNC:7516]	NM_002458.3	-2.8288	3.40413e-05	0.00180777	11
141	JAG2	jagged canonical Notch ligand 2 [Source:HGNC Symbol;Acc:HGNC:6189]	NM_002226.5	-1.75724	3.43948e-05	0.00182056	14
142	CDH24	cadherin 24 [Source:HGNC Symbol;Acc:HGNC:14265]	NM_144985.4	-2.66674	3.4768e-05	0.00182396	14
143	NR1H3	nuclear receptor subfamily 1 group H member 3 [Source:HGNC Symbol;Acc:HGNC:7966]	NM_005693.4	-1.3271	3.52594e-05	0.00182445	11
144	IGF2BP2	insulin like growth factor 2 mRNA binding protein 2 [Source:HGNC Symbol;Acc:HGNC:28867]	NM_006548.6	-4.50116	3.49788e-05	0.00182445	3
145	TPSAB1	tryptase alpha/beta 1 [Source:HGNC Symbol;Acc:HGNC:12019]	NM_003294.4	-4.30297	3.65936e-05	0.00183712	16
146	CACNA1F	calcium voltage-gated channel subunit alpha1 F [Source:HGNC Symbol;Acc:HGNC:1393]	NM_001256789.3	-5.43621	3.70622e-05	0.00185242	X
147	TRPM6	transient receptor potential cation channel subfamily M member 6 [Source:HGNC Symbol;Acc:HGNC:17995]	NM_017662.5	-2.06719	3.7918e-05	0.00188353	9
148	PITPNM1	phosphatidylinositol transfer protein membrane associated 1 [Source:HGNC Symbol;Acc:HGNC:9003]	NM_004910.3	-1.05916	3.96671e-05	0.00196437	11
149	ARHGAP33	Rho GTPase activating protein 33 [Source:HGNC Symbol;Acc:HGNC:23085]	NM_001366178.1	-1.69141	3.99908e-05	0.00197435	19
150	ANPEP	alanyl aminopeptidase, membrane [Source:HGNC Symbol;Acc:HGNC:500]	NM_001150.3	-2.3188	4.05534e-05	0.00198995	15
151	TFR2	transferrin receptor 2 [Source:HGNC Symbol;Acc:HGNC:11762]	NM_003227.4	-2.75147	4.07653e-05	0.00199429	7
152	SYT9	synaptotagmin 9 [Source:HGNC Symbol;Acc:HGNC:19265]	NM_175733.4	-1.78552	4.27123e-05	0.00207695	11
153	THBS4	thrombospondin 4 [Source:HGNC Symbol;Acc:HGNC:11788]	NM_003248.6	3.7349	4.57347e-05	0.00219468	5
154	CD6	CD6 molecule [Source:HGNC Symbol;Acc:HGNC:1691]	NM_006725.5	-3.22555	4.58131e-05	0.00219468	11
155	CORO6	coronin 6 [Source:HGNC Symbol;Acc:HGNC:21356]	NM_032854.4	-2.95755	4.90537e-05	0.00232235	17
156	ACOT7	acyl-CoA thioesterase 7 [Source:HGNC Symbol;Acc:HGNC:24157]	NM_007274.4	1.023	4.95178e-05	0.00233747	1
157	SEZ6	seizure related 6 homolog [Source:HGNC Symbol;Acc:HGNC:15955]	NM_178860.5	1.60322	5.02767e-05	0.00235966	17
158	OPRM1	opioid receptor mu 1 [Source:HGNC Symbol;Acc:HGNC:8156]	NM_000914.5	-6.0253	5.11147e-05	0.00238496	6
159	NUDT22	nudix hydrolase 22 [Source:HGNC Symbol;Acc:HGNC:28189]	NM_032344.4	-1.12064	5.23471e-05	0.00240767	11
160	MAB21L3	mab-21 like 3 [Source:HGNC Symbol;Acc:HGNC:26787]	NM_152367.3	-3.39548	5.49545e-05	0.00248511	1
161	ACAD8	acyl-CoA dehydrogenase family member 8 [Source:HGNC Symbol;Acc:HGNC:87]	NM_014384.3	-1.01112	5.58066e-05	0.0025166	11
162	HHIPL1	HHIP like 1 [Source:HGNC Symbol;Acc:HGNC:19710]	NM_001127258.3	-1.84395	5.60831e-05	0.00252202	14
163	PHLDB1	pleckstrin homology like domain family B member 1 [Source:HGNC Symbol;Acc:HGNC:23697]	NM_001144758.3	-1.2904	5.64144e-05	0.00252987	11
164	LTBP1	latent transforming growth factor beta binding protein 1 [Source:HGNC Symbol;Acc:HGNC:6714]	NM_206943.4	1.85627	5.84633e-05	0.00258711	2
165	GNLY	granulysin [Source:HGNC Symbol;Acc:HGNC:4414]	NM_006433.5	-3.79202	5.83086e-05	0.00258711	2
166	MISFA	mitochondrial sheath formation associated [Source:HGNC Symbol;Acc:HGNC:44122]	NM_001355570.4	-1.28502	6.06017e-05	0.00265137	11
167	SLITRK4	SLIT and NTRK like family member 4 [Source:HGNC Symbol;Acc:HGNC:23502]	NM_001184749.3	-5.29365	6.1214e-05	0.00266372	X
168	PBXIP1	PBX homeobox interacting protein 1 [Source:HGNC Symbol;Acc:HGNC:21199]	NM_020524.4	1.39062	6.38982e-05	0.00274879	1
169	DMP1	dentin matrix acidic phosphoprotein 1 [Source:HGNC Symbol;Acc:HGNC:2932]	NM_004407.4	-4.21608	6.40203e-05	0.00274879	4
170	AWAT1	acyl-CoA wax alcohol acyltransferase 1 [Source:HGNC Symbol;Acc:HGNC:23252]	NM_001013579.3	-4.52982	6.38416e-05	0.00274879	X
171	MAPK12	mitogen-activated protein kinase 12 [Source:HGNC Symbol;Acc:HGNC:6874]	NM_002969.6	-1.22828	6.53048e-05	0.00278823	22
172	GRM7	glutamate metabotropic receptor 7 [Source:HGNC Symbol;Acc:HGNC:4599]	NM_000844.4	-2.49419	6.54571e-05	0.00278823	3
173	AGBL2	AGBL carboxypeptidase 2 [Source:HGNC Symbol;Acc:HGNC:26296]	NM_024783.4	-1.68361	6.61322e-05	0.00280957	11
174	SMOC2	SPARC related modular calcium binding 2 [Source:HGNC Symbol;Acc:HGNC:20323]	NM_001166412.2	-1.15737	6.74125e-05	0.00285645	6
175	ASPHD2	aspartate beta-hydroxylase domain containing 2 [Source:HGNC Symbol;Acc:HGNC:30437]	NM_020437.5	1.03581	7.039e-05	0.00297192	22
176	KLHL17	kelch like family member 17 [Source:HGNC Symbol;Acc:HGNC:24023]	NM_198317.3	-2.06885	7.17395e-05	0.00301605	1
177	AVPR1A	arginine vasopressin receptor 1A [Source:HGNC Symbol;Acc:HGNC:895]	NM_000706.5	-3.82649	7.68012e-05	0.00316296	12
178	ARHGEF1	Rho guanine nucleotide exchange factor 1 [Source:HGNC Symbol;Acc:HGNC:681]	NM_004706.4	-1.47901	7.91801e-05	0.00321986	19
179	PSG8	pregnancy specific beta-1-glycoprotein 8 [Source:HGNC Symbol;Acc:HGNC:9525]	NM_182707.3	-4.35451	8.10765e-05	0.00328045	19
180	CYP2W1	cytochrome P450 family 2 subfamily W member 1 [Source:HGNC Symbol;Acc:HGNC:20243]	NM_017781.3	-3.24049	8.27284e-05	0.00332362	7
181	POU2F2	POU class 2 homeobox 2 [Source:HGNC Symbol;Acc:HGNC:9213]	NM_001394376.1	-1.75577	8.48092e-05	0.00337232	19
182	COL28A1	collagen type XXVIII alpha 1 chain [Source:HGNC Symbol;Acc:HGNC:22442]	NM_001037763.3	-1.87911	8.62966e-05	0.00341037	7
183	KLB	klotho beta [Source:HGNC Symbol;Acc:HGNC:15527]	NM_175737.4	-3.0042	8.66111e-05	0.00341037	4
184	SLC4A1	solute carrier family 4 member 1 (Diego blood group) [Source:HGNC Symbol;Acc:HGNC:11027]	NM_000342.4	-4.00613	8.65784e-05	0.00341037	17
185	EBI3	Epstein-Barr virus induced 3 [Source:HGNC Symbol;Acc:HGNC:3129]	NM_005755.3	-2.67656	8.74768e-05	0.00341117	19
186	ABCA7	ATP binding cassette subfamily A member 7 [Source:HGNC Symbol;Acc:HGNC:37]	NM_019112.4	-1.40963	8.87478e-05	0.00342551	19
187	OR4A47	olfactory receptor family 4 subfamily A member 47 [Source:HGNC Symbol;Acc:HGNC:31266]	NM_001005512.2	-4.79065	8.89054e-05	0.00342551	11
188	RHBDL1	rhomboid like 1 [Source:HGNC Symbol;Acc:HGNC:10007]	NM_001278720.2	-2.72321	9.41682e-05	0.0035855	16
189	RNF17	ring finger protein 17 [Source:HGNC Symbol;Acc:HGNC:10060]	NM_031277.3	-5.19168	9.44495e-05	0.00358775	13
190	TCP11	t-complex 11 [Source:HGNC Symbol;Acc:HGNC:11658]	NM_001370687.1	-3.24075	9.76477e-05	0.00367465	6
191	NETO1	neuropilin and tolloid like 1 [Source:HGNC Symbol;Acc:HGNC:13823]	NM_138966.5	-4.05225	9.92489e-05	0.00372622	18
192	SIGLEC6	sialic acid binding Ig like lectin 6 [Source:HGNC Symbol;Acc:HGNC:10875]	NM_001245.7	-4.8264	0.000104857	0.00391854	19
193	KNG1	kininogen 1 [Source:HGNC Symbol;Acc:HGNC:6383]	NM_001102416.3	-5.96884	0.00010539	0.00392937	3
194	SLC35F4	solute carrier family 35 member F4 [Source:HGNC Symbol;Acc:HGNC:19845]	NM_001306087.2	-3.26651	0.000105728	0.00393289	14
195	XIRP2	xin actin binding repeat containing 2 [Source:HGNC Symbol;Acc:HGNC:14303]	NM_152381.6	-6.42541	0.00010751	0.00398081	2
196	B4GALNT4	beta-1,4-N-acetyl-galactosaminyltransferase 4 [Source:HGNC Symbol;Acc:HGNC:26315]	NM_178537.5	-3.94121	0.000108863	0.00400338	11
197	RFLNA	refilin A [Source:HGNC Symbol;Acc:HGNC:27051]	NM_001365156.1	-2.51128	0.000110228	0.00403519	12
198	FOXF1	forkhead box F1 [Source:HGNC Symbol;Acc:HGNC:3809]	NM_001451.3	-3.26125	0.000111044	0.00405588	16
199	PTPMT1	protein tyrosine phosphatase mitochondrial 1 [Source:HGNC Symbol;Acc:HGNC:26965]	NM_175732.3	-1.00792	0.000112435	0.00406074	11
200	TRPM4	transient receptor potential cation channel subfamily M member 4 [Source:HGNC Symbol;Acc:HGNC:17993]	NM_017636.4	-2.02975	0.000111874	0.00406074	19
201	TRPM8	transient receptor potential cation channel subfamily M member 8 [Source:HGNC Symbol;Acc:HGNC:17961]	NM_024080.5	-3.13464	0.000112333	0.00406074	2
202	ARMH1	armadillo like helical domain containing 1 [Source:HGNC Symbol;Acc:HGNC:34345]	NM_001145636.2	-1.31404	0.000121385	0.00428806	1
203	LTBP3	latent transforming growth factor beta binding protein 3 [Source:HGNC Symbol;Acc:HGNC:6716]	NM_001130144.3	-1.39041	0.00012282	0.00431045	11
204	P4HA2	prolyl 4-hydroxylase subunit alpha 2 [Source:HGNC Symbol;Acc:HGNC:8547]	NM_001017974.2	1.18448	0.000125149	0.00435823	5
205	FGG	fibrinogen gamma chain [Source:HGNC Symbol;Acc:HGNC:3694]	NM_021870.3	-5.24428	0.000125261	0.00435823	4
206	CHTF18	chromosome transmission fidelity factor 18 [Source:HGNC Symbol;Acc:HGNC:18435]	NM_022092.3	-1.95721	0.000131398	0.00452302	16
207	ETV7	ETS variant transcription factor 7 [Source:HGNC Symbol;Acc:HGNC:18160]	NM_016135.4	-2.03715	0.000131208	0.00452302	6
208	TCIRG1	T cell immune regulator 1, ATPase H+ transporting V0 subunit a3 [Source:HGNC Symbol;Acc:HGNC:11647]	NM_006019.4	-2.15413	0.000134337	0.00461432	11
209	TDRD6	tudor domain containing 6 [Source:HGNC Symbol;Acc:HGNC:21339]	NM_001010870.3	1.95225	0.000136708	0.00466597	6
210	ITGA2B	integrin subunit alpha 2b [Source:HGNC Symbol;Acc:HGNC:6138]	NM_000419.5	-1.97577	0.000136613	0.00466597	17
211	GLT8D2	glycosyltransferase 8 domain containing 2 [Source:HGNC Symbol;Acc:HGNC:24890]	NM_001384711.1	1.21309	0.000137217	0.00467347	12
212	GCNT3	glucosaminyl (N-acetyl) transferase 3, mucin type [Source:HGNC Symbol;Acc:HGNC:4205]	NM_004751.3	-3.64889	0.000144054	0.00486528	15
213	WDFY4	WDFY family member 4 [Source:HGNC Symbol;Acc:HGNC:29323]	NM_001394531.1	-1.32174	0.000145817	0.00491455	10
214	SPNS2	SPNS lysolipid transporter 2, sphingosine-1-phosphate [Source:HGNC Symbol;Acc:HGNC:26992]	NM_001124758.3	-1.55931	0.000148893	0.00500778	17
215	TDRD5	tudor domain containing 5 [Source:HGNC Symbol;Acc:HGNC:20614]	NM_001199085.3	-1.60364	0.000150729	0.00502518	1
216	ABCG4	ATP binding cassette subfamily G member 4 [Source:HGNC Symbol;Acc:HGNC:13884]	NM_022169.5	-3.89696	0.000150265	0.00502518	11
217	FLT3	fms related receptor tyrosine kinase 3 [Source:HGNC Symbol;Acc:HGNC:3765]	NM_004119.3	-4.02042	0.000151278	0.00502518	13
218	POTEF	POTE ankyrin domain family member F [Source:HGNC Symbol;Acc:HGNC:33905]	NM_001099771.2	-4.86655	0.000151224	0.00502518	2
219	GLYAT	glycine-N-acyltransferase [Source:HGNC Symbol;Acc:HGNC:13734]	NM_201648.3	-5.62837	0.000154898	0.00510343	11
220	ERICH5	glutamate rich 5 [Source:HGNC Symbol;Acc:HGNC:26823]	NM_173549.3	-4.11446	0.000167914	0.00538927	8
221	SP6	Sp6 transcription factor [Source:HGNC Symbol;Acc:HGNC:14530]	NM_001258248.2	-4.24755	0.000176546	0.00559953	17
222	CHRM4	cholinergic receptor muscarinic 4 [Source:HGNC Symbol;Acc:HGNC:1953]	NM_000741.5	-2.16986	0.000177368	0.00560358	11
223	CD300LG	CD300 molecule like family member g [Source:HGNC Symbol;Acc:HGNC:30455]	NM_145273.4	-5.42163	0.000179315	0.00565402	17
224	MYBPHL	myosin binding protein H like [Source:HGNC Symbol;Acc:HGNC:30434]	NM_001010985.3	-2.54185	0.000181728	0.00569648	1
225	SLC5A11	solute carrier family 5 member 11 [Source:HGNC Symbol;Acc:HGNC:23091]	NM_001352248.3	-2.9859	0.000182237	0.00569648	16
226	KIAA0319	KIAA0319 [Source:HGNC Symbol;Acc:HGNC:21580]	NM_014809.4	-1.31865	0.000184834	0.00572165	6
227	DTX1	deltex E3 ubiquitin ligase 1 [Source:HGNC Symbol;Acc:HGNC:3060]	NM_004416.3	-1.8303	0.000188164	0.00580827	12
228	GPR26	G protein-coupled receptor 26 [Source:HGNC Symbol;Acc:HGNC:4481]	NM_153442.4	-4.77765	0.000188637	0.00581175	10
229	LMO3	LIM domain only 3 [Source:HGNC Symbol;Acc:HGNC:6643]	NM_018640.5	4.27688	0.000197708	0.00600804	12
230	BLCAP	BLCAP apoptosis inducing factor [Source:HGNC Symbol;Acc:HGNC:1055]	NM_006698.4	1.06959	0.000200677	0.0060669	20
231	MAP7	microtubule associated protein 7 [Source:HGNC Symbol;Acc:HGNC:6869]	NM_003980.6	1.19617	0.000201081	0.00606775	6
232	TNFRSF21	TNF receptor superfamily member 21 [Source:HGNC Symbol;Acc:HGNC:13469]	NM_014452.5	1.26744	0.00020213	0.00608802	6
233	ITGAL	integrin subunit alpha L [Source:HGNC Symbol;Acc:HGNC:6148]	NM_002209.3	-2.09035	0.000204354	0.00612253	16
234	C12orf56	chromosome 12 open reading frame 56 [Source:HGNC Symbol;Acc:HGNC:26967]	NM_001170633.2	-2.11782	0.000204413	0.00612253	12
235	OR2AG1	olfactory receptor family 2 subfamily AG member 1 [Source:HGNC Symbol;Acc:HGNC:15142]	NM_001004489.3	-3.11177	0.00020366	0.00612253	11
236	CYP2D6	cytochrome P450 family 2 subfamily D member 6 [Source:HGNC Symbol;Acc:HGNC:2625]	NM_000106.6	-1.01054	0.000208057	0.0061321	22
237	ADAM8	ADAM metallopeptidase domain 8 [Source:HGNC Symbol;Acc:HGNC:215]	NM_001109.5	-2.00204	0.000207508	0.0061321	10
238	CDH4	cadherin 4 [Source:HGNC Symbol;Acc:HGNC:1763]	NM_001794.5	-3.48375	0.000206401	0.0061321	20
239	C1QTNF4	C1q and TNF related 4 [Source:HGNC Symbol;Acc:HGNC:14346]	NM_031909.3	-2.34622	0.000208782	0.00613949	11
240	BEST4	bestrophin 4 [Source:HGNC Symbol;Acc:HGNC:17106]	NM_153274.3	-2.4088	0.000212051	0.00618526	1
241	LGI4	leucine rich repeat LGI family member 4 [Source:HGNC Symbol;Acc:HGNC:18712]	NM_139284.3	-1.88834	0.000213629	0.00620434	19
242	BPIFB4	BPI fold containing family B member 4 [Source:HGNC Symbol;Acc:HGNC:16179]	NM_182519.3	-6.74629	0.000213678	0.00620434	20
243	MAP3K8	mitogen-activated protein kinase kinase kinase 8 [Source:HGNC Symbol;Acc:HGNC:6860]	NM_005204.4	-1.72936	0.000219572	0.00632407	10
244	TAFAZZIN	tafazzin, phospholipid-lysophospholipid transacylase [Source:HGNC Symbol;Acc:HGNC:11577]	NM_000116.5	-1.16024	0.000225851	0.00643058	X
245	CDKN1A	cyclin dependent kinase inhibitor 1A [Source:HGNC Symbol;Acc:HGNC:1784]	NM_000389.5	1.09401	0.000231492	0.00657959	6
246	SLC17A7	solute carrier family 17 member 7 [Source:HGNC Symbol;Acc:HGNC:16704]	NM_020309.4	-4.23984	0.000231948	0.00658097	19
247	P2RX3	purinergic receptor P2X 3 [Source:HGNC Symbol;Acc:HGNC:8534]	NM_002559.5	-3.07258	0.000232389	0.00658192	11
248	SLC25A41	solute carrier family 25 member 41 [Source:HGNC Symbol;Acc:HGNC:28533]	NM_173637.4	-3.20005	0.00023457	0.00661327	19
249	PRRT2	proline rich transmembrane protein 2 [Source:HGNC Symbol;Acc:HGNC:30500]	NM_145239.3	-1.41119	0.000240861	0.00671361	16
250	DPF3	double PHD fingers 3 [Source:HGNC Symbol;Acc:HGNC:17427]	NM_001280542.3	-3.25978	0.000241198	0.00671361	14
251	CFAP144	cilia and flagella associated protein 144 [Source:HGNC Symbol;Acc:HGNC:34347]	NM_001101376.3	1.51318	0.000243266	0.00675952	1
252	CHI3L1	chitinase 3 like 1 [Source:HGNC Symbol;Acc:HGNC:1932]	NM_001276.4	-4.18477	0.000250117	0.0069142	1
253	CARD11	caspase recruitment domain family member 11 [Source:HGNC Symbol;Acc:HGNC:16393]	NM_032415.7	-2.71882	0.00025084	0.00692234	7
254	CAPN12	calpain 12 [Source:HGNC Symbol;Acc:HGNC:13249]	NM_144691.4	-2.88212	0.000252296	0.00695062	19
255	LASP1NB	LASP1 neighbor [Source:HGNC Symbol;Acc:HGNC:44353]		2.77881	0.000256275	0.00697929	17
256	DDI1	DNA damage inducible 1 homolog 1 [Source:HGNC Symbol;Acc:HGNC:18961]	NM_001001711.3	-1.52647	0.000256543	0.00697929	11
257	NCKAP5	NCK associated protein 5 [Source:HGNC Symbol;Acc:HGNC:29847]	NM_207363.3	-2.15717	0.000256164	0.00697929	2
258	AGBL1	AGBL carboxypeptidase 1 [Source:HGNC Symbol;Acc:HGNC:26504]	NM_001386094.1	-4.04465	0.00025595	0.00697929	15
259	CLRN1	clarin 1 [Source:HGNC Symbol;Acc:HGNC:12605]	NM_174878.3	-6.67452	0.000257335	0.00697929	3
260	MDK	midkine [Source:HGNC Symbol;Acc:HGNC:6972]	NM_002391.6	-1.96527	0.000263666	0.00708258	11
261	DLGAP1	DLG associated protein 1 [Source:HGNC Symbol;Acc:HGNC:2905]	NM_004746.4	-3.80549	0.000266736	0.00714128	18
262	PCDH10	protocadherin 10 [Source:HGNC Symbol;Acc:HGNC:13404]	NM_032961.3	-5.15432	0.000275415	0.007313	4
263	TVP23A	trans-golgi network vesicle protein 23 homolog A [Source:HGNC Symbol;Acc:HGNC:20398]	NM_001079512.4	-1.20391	0.000280485	0.00742048	16
264	GABRE	gamma-aminobutyric acid type A receptor subunit epsilon [Source:HGNC Symbol;Acc:HGNC:4085]	NM_004961.4	-2.38422	0.000280842	0.00742048	X
265	IL1RAP	interleukin 1 receptor accessory protein [Source:HGNC Symbol;Acc:HGNC:5995]	NM_002182.4	-1.354	0.000284753	0.00750412	3
266	IQANK1	IQ motif and ankyrin repeat containing 1 [Source:HGNC Symbol;Acc:HGNC:49576]	NM_001381874.1	-3.54637	0.000285402	0.00750412	8
267	ANKRD65	ankyrin repeat domain 65 [Source:HGNC Symbol;Acc:HGNC:42950]	NM_001145210.3	-2.53993	0.000287692	0.00755203	1
268	TLE3	TLE family member 3, transcriptional corepressor [Source:HGNC Symbol;Acc:HGNC:11839]	NM_001105192.3	2.2606	0.00028914	0.00757772	15
269	HLF	HLF transcription factor, PAR bZIP family member [Source:HGNC Symbol;Acc:HGNC:4977]	NM_002126.5	1.5873	0.000290548	0.00760227	17
270	TPM1	tropomyosin 1 [Source:HGNC Symbol;Acc:HGNC:12010]	NM_001018005.2	-1.31334	0.000292451	0.00762876	15
271	CD101	CD101 molecule [Source:HGNC Symbol;Acc:HGNC:5949]	NM_001256106.3	-3.02245	0.000292978	0.00762876	1
272	ABCA12	ATP binding cassette subfamily A member 12 [Source:HGNC Symbol;Acc:HGNC:14637]	NM_173076.3	1.43858	0.000299634	0.007777	2
273	KIRREL3	kirre like nephrin family adhesion molecule 3 [Source:HGNC Symbol;Acc:HGNC:23204]	NM_032531.4	-2.69945	0.000310459	0.00800522	11
274	OR8G5	olfactory receptor family 8 subfamily G member 5 [Source:HGNC Symbol;Acc:HGNC:19622]	NM_001005198.2	-4.75075	0.000310907	0.00800522	11
275	ACAN	aggrecan [Source:HGNC Symbol;Acc:HGNC:319]	NM_001369268.1	-4.69798	0.000314501	0.00805921	15
276	UCP3	uncoupling protein 3 [Source:HGNC Symbol;Acc:HGNC:12519]	NM_003356.4	-1.12602	0.000316876	0.00808883	11
277	SPI1	Spi-1 proto-oncogene [Source:HGNC Symbol;Acc:HGNC:11241]	NM_003120.3	-1.33459	0.000317631	0.00808883	11
278	AK5	adenylate kinase 5 [Source:HGNC Symbol;Acc:HGNC:365]	NM_174858.3	-1.90523	0.000318525	0.00808883	1
279	GRIN2C	glutamate ionotropic receptor NMDA type subunit 2C [Source:HGNC Symbol;Acc:HGNC:4587]	NM_000835.6	-2.04808	0.00031806	0.00808883	17
280	TBATA	thymus, brain and testes associated [Source:HGNC Symbol;Acc:HGNC:23511]	NM_001318241.2	-2.66354	0.000318753	0.00808883	10
281	GABRA3	gamma-aminobutyric acid type A receptor subunit alpha3 [Source:HGNC Symbol;Acc:HGNC:4077]	NM_000808.4	-3.51999	0.000324381	0.00818251	X
282	MYH3	myosin heavy chain 3 [Source:HGNC Symbol;Acc:HGNC:7573]	NM_002470.4	-3.05223	0.000327176	0.00822731	17
283	CARNS1	carnosine synthase 1 [Source:HGNC Symbol;Acc:HGNC:29268]	NM_001166222.2	-1.60557	0.000328276	0.00823202	11
284	ZBTB18	zinc finger and BTB domain containing 18 [Source:HGNC Symbol;Acc:HGNC:13030]	NM_205768.3	-1.6661	0.000328383	0.00823202	1
285	SPTBN2	spectrin beta, non-erythrocytic 2 [Source:HGNC Symbol;Acc:HGNC:11276]	NM_006946.4	-1.03742	0.000333502	0.00833444	11
286	IL24	interleukin 24 [Source:HGNC Symbol;Acc:HGNC:11346]	NM_006850.3	-3.83463	0.000336576	0.00838532	1
287	IZUMO1R	IZUMO1 receptor, JUNO [Source:HGNC Symbol;Acc:HGNC:32565]	NM_001199206.4	-4.50385	0.000337428	0.00839357	11
288	LHX9	LIM homeobox 9 [Source:HGNC Symbol;Acc:HGNC:14222]	NM_020204.3	-6.53281	0.000338024	0.00839547	1
289	SLC24A2	solute carrier family 24 member 2 [Source:HGNC Symbol;Acc:HGNC:10976]	NM_020344.4	-2.28898	0.00034184	0.0084642	9
290	MYBPC3	myosin binding protein C3 [Source:HGNC Symbol;Acc:HGNC:7551]	NM_000256.3	-3.11384	0.000343413	0.00849015	11
291	MYO1H	myosin IH [Source:HGNC Symbol;Acc:HGNC:13879]	NM_001101421.4	-1.91725	0.000344673	0.00849555	12
292	KCNU1	potassium calcium-activated channel subfamily U member 1 [Source:HGNC Symbol;Acc:HGNC:18867]	NM_001031836.3	-4.99647	0.000349099	0.00857275	8
293	C11orf96	chromosome 11 open reading frame 96 [Source:HGNC Symbol;Acc:HGNC:38675]	NM_001145033.2	-1.98285	0.000350571	0.00858819	11
294	SAPCD2	suppressor APC domain containing 2 [Source:HGNC Symbol;Acc:HGNC:28055]	NM_178448.4	-2.62733	0.000353217	0.00863991	9
295	NXPH4	neurexophilin 4 [Source:HGNC Symbol;Acc:HGNC:8078]	NM_007224.4	-3.62856	0.0003578	0.00873877	12
296	SCART1	scavenger receptor family member expressed on T cells 1 [Source:HGNC Symbol;Acc:HGNC:32411]	NM_001396050.1	-1.74176	0.000369187	0.00898966	10
297	NDNF	neuron derived neurotrophic factor [Source:HGNC Symbol;Acc:HGNC:26256]	NM_024574.4	3.03787	0.000370979	0.0090197	4
298	GLB1L3	galactosidase beta 1 like 3 [Source:HGNC Symbol;Acc:HGNC:25147]	NM_001080407.3	-4.21301	0.000386289	0.00926282	11
299	RGMA	repulsive guidance molecule BMP co-receptor a [Source:HGNC Symbol;Acc:HGNC:30308]	NM_020211.3	-2.97402	0.000389263	0.00928252	15
300	TYRO3	TYRO3 protein tyrosine kinase [Source:HGNC Symbol;Acc:HGNC:12446]	NM_006293.4	-3.2034	0.000388857	0.00928252	15
301	IRF7	interferon regulatory factor 7 [Source:HGNC Symbol;Acc:HGNC:6122]	NM_001572.5	-1.35985	0.000390786	0.0092837	11
302	CDHR5	cadherin related family member 5 [Source:HGNC Symbol;Acc:HGNC:7521]	NM_021924.5	-1.7124	0.000393758	0.0092837	11
303	DOC2B	double C2 domain beta [Source:HGNC Symbol;Acc:HGNC:2986]	NM_003585.5	-2.12258	0.000391782	0.0092837	17
304	KCNN1	potassium calcium-activated channel subfamily N member 1 [Source:HGNC Symbol;Acc:HGNC:6290]	NM_001386974.1	-3.59936	0.000394488	0.0092837	19
305	KANK4	KN motif and ankyrin repeat domains 4 [Source:HGNC Symbol;Acc:HGNC:27263]	NM_181712.5	-3.8198	0.000394414	0.0092837	1
306	SYNDIG1	synapse differentiation inducing 1 [Source:HGNC Symbol;Acc:HGNC:15885]	NM_024893.3	-4.23759	0.0003943	0.0092837	20
307	SNED1	sushi, nidogen and EGF like domains 1 [Source:HGNC Symbol;Acc:HGNC:24696]	NM_001080437.3	-1.55594	0.000401133	0.00938534	2
308	IL11RA	interleukin 11 receptor subunit alpha [Source:HGNC Symbol;Acc:HGNC:5967]	NM_001142784.3	-1.46581	0.000402296	0.00939451	9
309	AHRR	aryl hydrocarbon receptor repressor [Source:HGNC Symbol;Acc:HGNC:346]	NM_001377236.1	-2.51197	0.000402688	0.00939451	5
310	SLC6A3	solute carrier family 6 member 3 [Source:HGNC Symbol;Acc:HGNC:11049]	NM_001044.5	-6.69913	0.000403435	0.00939835	5
311	FRK	fyn related Src family tyrosine kinase [Source:HGNC Symbol;Acc:HGNC:3955]	NM_002031.3	1.46969	0.000404022	0.00939845	6
312	SYNPO2L	synaptopodin 2 like [Source:HGNC Symbol;Acc:HGNC:23532]	NM_001114133.3	-2.62909	0.000405585	0.00941478	10
313	IL18	interleukin 18 [Source:HGNC Symbol;Acc:HGNC:5986]	NM_001562.4	-1.06994	0.000409831	0.00946539	11
314	SECTM1	secreted and transmembrane 1 [Source:HGNC Symbol;Acc:HGNC:10707]	NM_003004.3	-2.5738	0.000409262	0.00946539	17
315	ALDH1L1	aldehyde dehydrogenase 1 family member L1 [Source:HGNC Symbol;Acc:HGNC:3978]	NM_012190.4	-3.08999	0.000409159	0.00946539	3
316	CLDN14	claudin 14 [Source:HGNC Symbol;Acc:HGNC:2035]	NM_001146079.2	-5.18457	0.000418509	0.00961082	21
317	SELE	selectin E [Source:HGNC Symbol;Acc:HGNC:10718]	NM_000450.2	-2.28042	0.00042949	0.00983502	1
318	RILP	Rab interacting lysosomal protein [Source:HGNC Symbol;Acc:HGNC:30266]	NM_031430.3	-2.26094	0.000433842	0.00990658	17
319	TBX6	T-box transcription factor 6 [Source:HGNC Symbol;Acc:HGNC:11605]	NM_004608.4	-2.58147	0.000441526	0.0100536	16
320	HSD17B2	hydroxysteroid 17-beta dehydrogenase 2 [Source:HGNC Symbol;Acc:HGNC:5211]	NM_002153.3	-4.96252	0.000445213	0.0100948	16
321	SCNN1G	sodium channel epithelial 1 subunit gamma [Source:HGNC Symbol;Acc:HGNC:10602]	NM_001039.4	-5.51193	0.000446096	0.0101007	16
322	PTCHD4	patched domain containing 4 [Source:HGNC Symbol;Acc:HGNC:21345]	NM_001384253.1	1.66378	0.000451508	0.0101804	6
323	EXD3	exonuclease 3'-5' domain containing 3 [Source:HGNC Symbol;Acc:HGNC:26023]	NM_017820.5	-1.59857	0.000450988	0.0101804	9
324	UTS2R	urotensin 2 receptor [Source:HGNC Symbol;Acc:HGNC:4468]	NM_018949.3	-3.35706	0.000450406	0.0101804	17
325	ADAMTS8	ADAM metallopeptidase with thrombospondin type 1 motif 8 [Source:HGNC Symbol;Acc:HGNC:224]	NM_007037.6	-2.84145	0.000456089	0.010255	11
326	CCNJL	cyclin J like [Source:HGNC Symbol;Acc:HGNC:25876]	NM_001308173.3	-1.14633	0.000463259	0.0103442	5
327	TREM1	triggering receptor expressed on myeloid cells 1 [Source:HGNC Symbol;Acc:HGNC:17760]	NM_018643.5	-3.60194	0.000462966	0.0103442	6
328	KCNV1	potassium voltage-gated channel modifier subfamily V member 1 [Source:HGNC Symbol;Acc:HGNC:18861]	NM_014379.4	-3.80602	0.000461273	0.0103442	8
329	CACNA1I	calcium voltage-gated channel subunit alpha1 I [Source:HGNC Symbol;Acc:HGNC:1396]	NM_021096.4	-3.95681	0.000461859	0.0103442	22
330	DDX43	DEAD-box helicase 43 [Source:HGNC Symbol;Acc:HGNC:18677]	NM_018665.3	-3.79021	0.000465079	0.0103705	6
331	ITGA10	integrin subunit alpha 10 [Source:HGNC Symbol;Acc:HGNC:6135]	NM_003637.5	-2.25518	0.00046898	0.0104287	1
332	PIWIL4	piwi like RNA-mediated gene silencing 4 [Source:HGNC Symbol;Acc:HGNC:18444]	NM_152431.3	-1.11152	0.000471952	0.010464	11
333	PLA2G7	phospholipase A2 group VII [Source:HGNC Symbol;Acc:HGNC:9040]	NM_005084.4	2.36428	0.000476116	0.0105061	6
334	TRPM2	transient receptor potential cation channel subfamily M member 2 [Source:HGNC Symbol;Acc:HGNC:12339]	NM_003307.4	-1.97792	0.000476369	0.0105061	21
335	SLC26A1	solute carrier family 26 member 1 [Source:HGNC Symbol;Acc:HGNC:10993]	NM_022042.4	-1.19747	0.000481536	0.0105697	4
336	GDNF	glial cell derived neurotrophic factor [Source:HGNC Symbol;Acc:HGNC:4232]	NM_000514.4	-4.67932	0.000481871	0.0105697	5
337	LENG8	leukocyte receptor cluster member 8 [Source:HGNC Symbol;Acc:HGNC:15500]	NM_052925.4	-1.00482	0.000483056	0.0105814	19
338	GABRP	gamma-aminobutyric acid type A receptor subunit pi [Source:HGNC Symbol;Acc:HGNC:4089]	NM_014211.3	-2.91927	0.000485312	0.0105877	5
339	C5AR2	complement C5a receptor 2 [Source:HGNC Symbol;Acc:HGNC:4527]	NM_001271749.2	-3.61242	0.000489797	0.0106567	19
340	STARD9	StAR related lipid transfer domain containing 9 [Source:HGNC Symbol;Acc:HGNC:19162]	NM_020759.3	-1.15199	0.000498397	0.0107929	15
341	MICALL2	MICAL like 2 [Source:HGNC Symbol;Acc:HGNC:29672]	NM_182924.4	-1.37317	0.000499881	0.0107929	7
342	CCDC154	coiled-coil domain containing 154 [Source:HGNC Symbol;Acc:HGNC:34454]	NM_001143980.3	-2.36865	0.000500705	0.0107929	16
343	ABCB4	ATP binding cassette subfamily B member 4 [Source:HGNC Symbol;Acc:HGNC:45]	NM_000443.4	-2.16312	0.000503629	0.0108264	7
344	TPRG1	tumor protein p63 regulated 1 [Source:HGNC Symbol;Acc:HGNC:24759]	NM_198485.4	-3.19583	0.00050768	0.0108813	3
345	DMRTA2	DMRT like family A2 [Source:HGNC Symbol;Acc:HGNC:13908]	NM_032110.3	-3.66799	0.000508206	0.0108813	1
346	ADAMTS19	ADAM metallopeptidase with thrombospondin type 1 motif 19 [Source:HGNC Symbol;Acc:HGNC:17111]	NM_133638.6	-4.29398	0.000516748	0.0110349	5
347	ADAMTS7	ADAM metallopeptidase with thrombospondin type 1 motif 7 [Source:HGNC Symbol;Acc:HGNC:223]	NM_014272.5	-2.58569	0.000519071	0.0110552	15
348	MACROD1	mono-ADP ribosylhydrolase 1 [Source:HGNC Symbol;Acc:HGNC:29598]	NM_014067.4	-1.12596	0.000524235	0.0111359	11
349	EHBP1L1	EH domain binding protein 1 like 1 [Source:HGNC Symbol;Acc:HGNC:30682]	NM_001099409.3	-1.56717	0.000534994	0.0112901	11
350	ZNF716	zinc finger protein 716 [Source:HGNC Symbol;Acc:HGNC:32458]	NM_001159279.1	-5.45793	0.000536353	0.011304	7
351	PRKCZ	protein kinase C zeta [Source:HGNC Symbol;Acc:HGNC:9412]	NM_002744.6	-1.12882	0.000537829	0.0113203	1
352	KCNJ15	potassium inwardly rectifying channel subfamily J member 15 [Source:HGNC Symbol;Acc:HGNC:6261]	NM_170736.3	-3.65148	0.000539894	0.0113343	21
353	PABPC1L	poly(A) binding protein cytoplasmic 1 like [Source:HGNC Symbol;Acc:HGNC:15797]	NM_001372179.1	-1.41423	0.000541591	0.0113453	20
354	CA10	carbonic anhydrase 10 [Source:HGNC Symbol;Acc:HGNC:1369]	NM_020178.5	-3.54951	0.000542528	0.0113453	17
355	IDUA	alpha-L-iduronidase [Source:HGNC Symbol;Acc:HGNC:5391]	NM_000203.5	-1.12649	0.000545061	0.0113666	4
356	TSPOAP1	TSPO associated protein 1 [Source:HGNC Symbol;Acc:HGNC:16831]	NM_004758.4	-1.16388	0.000545661	0.0113666	17
357	SH2D5	SH2 domain containing 5 [Source:HGNC Symbol;Acc:HGNC:28819]	NM_001103161.2	-4.36192	0.000544496	0.0113666	1
358	SLC2A9	solute carrier family 2 member 9 [Source:HGNC Symbol;Acc:HGNC:13446]	NM_020041.3	1.49011	0.000547696	0.0113943	4
359	OR2AG2	olfactory receptor family 2 subfamily AG member 2 [Source:HGNC Symbol;Acc:HGNC:15143]	NM_001004490.2	-2.61045	0.00054975	0.0114077	11
360	PCDH7	protocadherin 7 [Source:HGNC Symbol;Acc:HGNC:8659]	NM_001173523.2	3.2663	0.000550591	0.0114105	4
361	KCNS3	potassium voltage-gated channel modifier subfamily S member 3 [Source:HGNC Symbol;Acc:HGNC:6302]	NM_002252.5	-2.51776	0.000551794	0.0114207	2
362	AIRE	autoimmune regulator [Source:HGNC Symbol;Acc:HGNC:360]	NM_000383.4	-3.4546	0.000552722	0.0114253	21
363	KCNN4	potassium calcium-activated channel subfamily N member 4 [Source:HGNC Symbol;Acc:HGNC:6293]	NM_002250.3	-3.97133	0.000554197	0.0114411	19
364	PGGHG	protein-glucosylgalactosylhydroxylysine glucosidase [Source:HGNC Symbol;Acc:HGNC:26210]	NM_025092.5	-2.24856	0.000572998	0.0117356	11
365	C2CD4C	C2 calcium dependent domain containing 4C [Source:HGNC Symbol;Acc:HGNC:29417]	NM_001136263.2	-2.52876	0.000573548	0.0117356	19
366	CD33	CD33 molecule [Source:HGNC Symbol;Acc:HGNC:1659]	NM_001772.4	-1.73111	0.000577046	0.0117922	19
367	CDH20	cadherin 20 [Source:HGNC Symbol;Acc:HGNC:1760]	NM_031891.4	-2.47205	0.000580326	0.0118144	18
368	SEPTIN14	septin 14 [Source:HGNC Symbol;Acc:HGNC:33280]	NM_207366.3	3.61656	0.000588873	0.0119114	7
369	RAB3C	RAB3C, member RAS oncogene family [Source:HGNC Symbol;Acc:HGNC:30269]	NM_138453.4	1.00314	0.000587881	0.0119114	5
370	STX3	syntaxin 3 [Source:HGNC Symbol;Acc:HGNC:11438]	NM_004177.5	-1.14068	0.000589517	0.0119114	11
371	CLEC20A	C-type lectin domain containing 20A [Source:HGNC Symbol;Acc:HGNC:34521]	NM_001395331.1	-5.17612	0.000599042	0.0120435	1
372	ITGAD	integrin subunit alpha D [Source:HGNC Symbol;Acc:HGNC:6146]	NM_005353.3	-2.94672	0.000601887	0.0120856	16
373	PACSIN1	protein kinase C and casein kinase substrate in neurons 1 [Source:HGNC Symbol;Acc:HGNC:8570]	NM_020804.5	-1.43365	0.000612293	0.0122337	6
374	HARBI1	harbinger transposase derived 1 [Source:HGNC Symbol;Acc:HGNC:26522]	NM_173811.4	-1.05492	0.000623935	0.0123744	11
375	MEIS3	Meis homeobox 3 [Source:HGNC Symbol;Acc:HGNC:29537]	NM_001301059.2	-2.068	0.000625963	0.0123995	19
376	PSRC1	proline and serine rich coiled-coil 1 [Source:HGNC Symbol;Acc:HGNC:24472]	NM_001032291.3	-1.21874	0.000628667	0.0124312	1
377	MAPK11	mitogen-activated protein kinase 11 [Source:HGNC Symbol;Acc:HGNC:6873]	NM_002751.7	-1.88901	0.000629874	0.0124312	22
378	CTSZ	cathepsin Z [Source:HGNC Symbol;Acc:HGNC:2547]	NM_001336.4	-1.8878	0.00064273	0.0126385	20
379	BLM	BLM RecQ like helicase [Source:HGNC Symbol;Acc:HGNC:1058]	NM_000057.4	-1.44277	0.000649643	0.0127232	15
380	PAPLN	papilin, proteoglycan like sulfated glycoprotein [Source:HGNC Symbol;Acc:HGNC:19262]	NM_001365906.3	-2.35577	0.000655161	0.0127672	14
381	TMEM215	transmembrane protein 215 [Source:HGNC Symbol;Acc:HGNC:33816]	NM_212558.3	-4.42617	0.000656094	0.0127672	9
382	CABP7	calcium binding protein 7 [Source:HGNC Symbol;Acc:HGNC:20834]	NM_182527.3	-2.24208	0.000662785	0.0128606	22
383	CAPN11	calpain 11 [Source:HGNC Symbol;Acc:HGNC:1478]	NM_007058.4	-5.63547	0.000662413	0.0128606	6
384	TRIP10	thyroid hormone receptor interactor 10 [Source:HGNC Symbol;Acc:HGNC:12304]	NM_001288962.2	-1.83438	0.000667554	0.0128911	19
385	CARD9	caspase recruitment domain family member 9 [Source:HGNC Symbol;Acc:HGNC:16391]	NM_052813.5	-1.49185	0.000671187	0.0129163	9
386	PRSS27	serine protease 27 [Source:HGNC Symbol;Acc:HGNC:15475]	NM_031948.5	-1.80253	0.000673439	0.0129163	16
387	PCSK9	proprotein convertase subtilisin/kexin type 9 [Source:HGNC Symbol;Acc:HGNC:20001]	NM_174936.4	-3.50831	0.000691742	0.0131862	1
388	SERPINA3	serpin family A member 3 [Source:HGNC Symbol;Acc:HGNC:16]	NM_001085.5	-4.90249	0.000691819	0.0131862	14
389	MYRF	myelin regulatory factor [Source:HGNC Symbol;Acc:HGNC:1181]	NM_001127392.3	-1.5329	0.000694087	0.0132139	11
390	ALPK2	alpha kinase 2 [Source:HGNC Symbol;Acc:HGNC:20565]	NM_052947.4	-5.3475	0.000707854	0.0134284	18
391	OSMR	oncostatin M receptor [Source:HGNC Symbol;Acc:HGNC:8507]	NM_003999.3	-1.7121	0.000716674	0.013548	5
392	CAT	catalase [Source:HGNC Symbol;Acc:HGNC:1516]	NM_001752.4	-1.66671	0.00073081	0.0137991	11
393	PIGZ	phosphatidylinositol glycan anchor biosynthesis class Z [Source:HGNC Symbol;Acc:HGNC:30596]	NM_025163.4	-1.17553	0.000733831	0.0138077	3
394	LLGL2	LLGL scribble cell polarity complex component 2 [Source:HGNC Symbol;Acc:HGNC:6629]	NM_001031803.2	-2.8686	0.000732985	0.0138077	17
395	VWCE	von Willebrand factor C and EGF domains [Source:HGNC Symbol;Acc:HGNC:26487]	NM_152718.2	-1.71235	0.000735541	0.0138237	11
396	LRG1	leucine rich alpha-2-glycoprotein 1 [Source:HGNC Symbol;Acc:HGNC:29480]	NM_052972.3	-4.53139	0.000743259	0.0139202	19
397	IL1RL1	interleukin 1 receptor like 1 [Source:HGNC Symbol;Acc:HGNC:5998]	NM_016232.5	-3.55435	0.000746849	0.0139712	2
398	ZNF74	zinc finger protein 74 [Source:HGNC Symbol;Acc:HGNC:13144]	NM_003426.4	1.05969	0.000754054	0.01407	22
399	IL4R	interleukin 4 receptor [Source:HGNC Symbol;Acc:HGNC:6015]	NM_000418.4	-2.01514	0.000753061	0.01407	16
400	EDN3	endothelin 3 [Source:HGNC Symbol;Acc:HGNC:3178]	NM_207034.3	-4.00787	0.000754746	0.01407	20
401	CRACR2A	calcium release activated channel regulator 2A [Source:HGNC Symbol;Acc:HGNC:28657]	NM_001144958.2	-3.00141	0.000756864	0.0140932	12
402	STARD8	StAR related lipid transfer domain containing 8 [Source:HGNC Symbol;Acc:HGNC:19161]	NM_001142503.3	1.09824	0.000760982	0.0141536	X
403	ADAMTS4	ADAM metallopeptidase with thrombospondin type 1 motif 4 [Source:HGNC Symbol;Acc:HGNC:220]	NM_005099.6	-1.60254	0.000768086	0.014223	1
404	LINGO1	leucine rich repeat and Ig domain containing 1 [Source:HGNC Symbol;Acc:HGNC:21205]	NM_032808.7	-2.10249	0.000771772	0.014272	15
405	ZNF114	zinc finger protein 114 [Source:HGNC Symbol;Acc:HGNC:12894]	NM_153608.4	-2.76279	0.000783734	0.0144436	19
406	ANKRD55	ankyrin repeat domain 55 [Source:HGNC Symbol;Acc:HGNC:25681]	NM_024669.3	-2.71265	0.000787457	0.0144957	5
407	GRHL3	grainyhead like transcription factor 3 [Source:HGNC Symbol;Acc:HGNC:25839]	NM_198173.3	-3.26392	0.000789335	0.0145137	1
408	CRIP3	cysteine rich protein 3 [Source:HGNC Symbol;Acc:HGNC:17751]	NM_206922.3	-2.63996	0.000792002	0.0145462	6
409	GRIK1	glutamate ionotropic receptor kainate type subunit 1 [Source:HGNC Symbol;Acc:HGNC:4579]	NM_001330994.2	-1.24226	0.000794906	0.0145664	21
410	PLB1	phospholipase B1 [Source:HGNC Symbol;Acc:HGNC:30041]	NM_153021.5	-1.98316	0.000797792	0.0145861	2
411	SMTNL1	smoothelin like 1 [Source:HGNC Symbol;Acc:HGNC:32394]	NM_001105565.3	-1.41634	0.000804039	0.0146671	11
412		novel protein		-1.87242	0.000803154	0.0146671	11
413	GLYATL2	glycine-N-acyltransferase like 2 [Source:HGNC Symbol;Acc:HGNC:24178]	NM_145016.4	-3.66493	0.000805079	0.0146695	11
414	HPX	hemopexin [Source:HGNC Symbol;Acc:HGNC:5171]	NM_000613.3	-2.22224	0.000810128	0.0146787	11
415	SCTR	secretin receptor [Source:HGNC Symbol;Acc:HGNC:10608]	NM_002980.3	-2.58888	0.000809062	0.0146787	2
416	SIX3	SIX homeobox 3 [Source:HGNC Symbol;Acc:HGNC:10889]	NM_005413.4	-2.69846	0.00080986	0.0146787	2
417	IDO1	indoleamine 2,3-dioxygenase 1 [Source:HGNC Symbol;Acc:HGNC:6059]	NM_002164.6	-3.35973	0.000808287	0.0146787	8
418	FADS3	fatty acid desaturase 3 [Source:HGNC Symbol;Acc:HGNC:3576]	NM_021727.5	-1.20844	0.00082115	0.014746	11
419	TEX14	testis expressed 14, intercellular bridge forming factor [Source:HGNC Symbol;Acc:HGNC:11737]	NM_031272.5	-1.89722	0.000821145	0.014746	17
420	STEAP1B	STEAP family member 1B [Source:HGNC Symbol;Acc:HGNC:41907]	NM_001382447.1	-3.28558	0.000818741	0.014746	7
421	ABCA4	ATP binding cassette subfamily A member 4 [Source:HGNC Symbol;Acc:HGNC:34]	NM_000350.3	-3.96833	0.000819269	0.014746	1
422	C8orf58	chromosome 8 open reading frame 58 [Source:HGNC Symbol;Acc:HGNC:32233]	NM_001013842.3	-1.05854	0.000829778	0.0148678	8
423	METRN	meteorin, glial cell differentiation regulator [Source:HGNC Symbol;Acc:HGNC:14151]	NM_024042.4	1.00307	0.000833051	0.0149035	16
424	MYBPC2	myosin binding protein C2 [Source:HGNC Symbol;Acc:HGNC:7550]	NM_004533.4	-2.47255	0.000833615	0.0149035	19
425	LY9	lymphocyte antigen 9 [Source:HGNC Symbol;Acc:HGNC:6730]	NM_002348.4	-3.64373	0.000854806	0.0151685	1
426	TAS2R43	taste 2 receptor member 43 [Source:HGNC Symbol;Acc:HGNC:18875]	NM_176884.2	-3.74101	0.000853907	0.0151685	12
427	PSG6	pregnancy specific beta-1-glycoprotein 6 [Source:HGNC Symbol;Acc:HGNC:9523]	NM_001031850.4	-3.50302	0.000874121	0.0153891	19
428	C10orf143	chromosome 10 open reading frame 143 [Source:HGNC Symbol;Acc:HGNC:48677]	NM_001355042.2	-1.26088	0.000885961	0.0155636	10
429	FERMT3	FERM domain containing kindlin 3 [Source:HGNC Symbol;Acc:HGNC:23151]	NM_031471.6	-1.20076	0.000887568	0.0155749	11
430	TNFRSF11A	TNF receptor superfamily member 11a [Source:HGNC Symbol;Acc:HGNC:11908]	NM_003839.4	2.46189	0.000889293	0.0155882	18
431	OR52N5	olfactory receptor family 52 subfamily N member 5 [Source:HGNC Symbol;Acc:HGNC:15231]	NM_001385662.1	-5.81293	0.00089351	0.0156451	11
432	ADRA1A	adrenoceptor alpha 1A [Source:HGNC Symbol;Acc:HGNC:277]	NM_000680.4	-5.21229	0.000903313	0.0157997	8
433	GRIN2B	glutamate ionotropic receptor NMDA type subunit 2B [Source:HGNC Symbol;Acc:HGNC:4586]	NM_000834.5	-3.66277	0.000905304	0.0158074	12
434	SLC17A3	solute carrier family 17 member 3 [Source:HGNC Symbol;Acc:HGNC:10931]	NM_001098486.2	-5.93888	0.000905714	0.0158074	6
435	HMX3	H6 family homeobox 3 [Source:HGNC Symbol;Acc:HGNC:5019]	NM_001105574.2	-4.37596	0.000914247	0.0159219	10
436	HCRTR2	hypocretin receptor 2 [Source:HGNC Symbol;Acc:HGNC:4849]	NM_001384272.1	-6.00697	0.000922146	0.0160338	6
437	SH3BP4	SH3 domain binding protein 4 [Source:HGNC Symbol;Acc:HGNC:10826]	NM_014521.3	1.80324	0.000928591	0.0160823	2
438	PSG1	pregnancy specific beta-1-glycoprotein 1 [Source:HGNC Symbol;Acc:HGNC:9514]	NM_001184825.2	-3.2365	0.000929437	0.0160823	19
439	RHOH	ras homolog family member H [Source:HGNC Symbol;Acc:HGNC:686]	NM_004310.5	-2.85207	0.000932317	0.0161149	4
440	CCL24	C-C motif chemokine ligand 24 [Source:HGNC Symbol;Acc:HGNC:10623]	NM_002991.3	-3.01625	0.000940767	0.0162089	7
441	MADCAM1	mucosal vascular addressin cell adhesion molecule 1 [Source:HGNC Symbol;Acc:HGNC:6765]	NM_130760.3	-2.70548	0.000959029	0.0164533	19
442	CTSV	cathepsin V [Source:HGNC Symbol;Acc:HGNC:2538]	NM_001333.4	-2.02062	0.00096218	0.0164724	9
443	TAC1	tachykinin precursor 1 [Source:HGNC Symbol;Acc:HGNC:11517]	NM_003182.3	-4.49231	0.000961945	0.0164724	7
444		novel lipoprotein amino terminal region containing protein	NM_001370704.1	-3.21857	0.000970812	0.0165325	16
445	RHCG	Rh family C glycoprotein [Source:HGNC Symbol;Acc:HGNC:18140]	NM_016321.3	-4.45951	0.000970301	0.0165325	15
446	FAM153A	family with sequence similarity 153 member A [Source:HGNC Symbol;Acc:HGNC:29940]		-1.60629	0.000981407	0.0166777	5
447	SCNN1D	sodium channel epithelial 1 subunit delta [Source:HGNC Symbol;Acc:HGNC:10601]	NM_001130413.4	-1.43633	0.000983699	0.0166816	1
448	PIK3C2G	phosphatidylinositol-4-phosphate 3-kinase catalytic subunit type 2 gamma [Source:HGNC Symbol;Acc:HGNC:8973]	NM_001288772.2	-3.96741	0.00098362	0.0166816	12
449	DGAT2L6	diacylglycerol O-acyltransferase 2 like 6 [Source:HGNC Symbol;Acc:HGNC:23250]	NM_198512.3	-3.25374	0.000989471	0.0167618	X
450	NRXN2	neurexin 2 [Source:HGNC Symbol;Acc:HGNC:8009]	NM_015080.4	-2.61603	0.000992062	0.0167881	11
451	NEUROG2	neurogenin 2 [Source:HGNC Symbol;Acc:HGNC:13805]	NM_024019.4	-4.58873	0.000996348	0.016843	4
452	DHRS9	dehydrogenase/reductase 9 [Source:HGNC Symbol;Acc:HGNC:16888]	NM_001376924.1	-2.962	0.0010118	0.0170684	2
453	BBS1	Bardet-Biedl syndrome 1 [Source:HGNC Symbol;Acc:HGNC:966]	NM_024649.5	-1.15131	0.00101619	0.0171246	11
454	PATE2	prostate and testis expressed 2 [Source:HGNC Symbol;Acc:HGNC:32249]	NM_212555.3	-2.93744	0.00102953	0.0172983	11
455	OR1D2	olfactory receptor family 1 subfamily D member 2 [Source:HGNC Symbol;Acc:HGNC:8183]	NM_002548.3	-3.35213	0.00103661	0.017324	17
456	NPIPA8	nuclear pore complex interacting protein family member A8 [Source:HGNC Symbol;Acc:HGNC:41983]	NM_001282511.3	-4.23569	0.00103397	0.017324	16
457	C4B	complement C4B (Chido blood group) [Source:HGNC Symbol;Acc:HGNC:1324]	NM_001002029.4	-1.42755	0.00106835	0.0177418	6
458	SEMA4G	semaphorin 4G [Source:HGNC Symbol;Acc:HGNC:10735]	NM_017893.4	-1.71169	0.00107201	0.0177686	10
459	PRKAG3	protein kinase AMP-activated non-catalytic subunit gamma 3 [Source:HGNC Symbol;Acc:HGNC:9387]		-2.99778	0.00107861	0.0178413	2
460	GALNT7	polypeptide N-acetylgalactosaminyltransferase 7 [Source:HGNC Symbol;Acc:HGNC:4129]	NM_017423.3	1.24331	0.00108234	0.0178639	4
461	NHERF4	NHERF family PDZ scaffold protein 4 [Source:HGNC Symbol;Acc:HGNC:19891]	NM_001168468.2	-2.78813	0.00108148	0.0178639	11
462	COL7A1	collagen type VII alpha 1 chain [Source:HGNC Symbol;Acc:HGNC:2214]	NM_000094.4	-2.8303	0.00108799	0.0179229	3
463	ARHGAP9	Rho GTPase activating protein 9 [Source:HGNC Symbol;Acc:HGNC:14130]	NM_032496.4	-1.23202	0.00108942	0.0179282	12
464	NFILZ	NFIL3 like basic leucine zipper [Source:HGNC Symbol;Acc:HGNC:52681]	NM_001378600.1	-4.00736	0.0010917	0.0179474	19
465	ARHGAP8	Rho GTPase activating protein 8 [Source:HGNC Symbol;Acc:HGNC:677]	NM_181335.3	-2.3561	0.00109303	0.017951	22
466	TPSB2	tryptase beta 2 [Source:HGNC Symbol;Acc:HGNC:14120]	NM_024164.6	-3.44996	0.00110087	0.0180248	16
467	RASAL3	RAS protein activator like 3 [Source:HGNC Symbol;Acc:HGNC:26129]	NM_022904.3	-1.76919	0.0011056	0.0180696	19
468	TMPRSS9	transmembrane serine protease 9 [Source:HGNC Symbol;Acc:HGNC:30079]	NM_001395513.1	-2.34943	0.00111668	0.018158	19
469	HTR4	5-hydroxytryptamine receptor 4 [Source:HGNC Symbol;Acc:HGNC:5299]	NM_000870.7	-3.21272	0.0011191	0.018158	5
470	SLC15A1	solute carrier family 15 member 1 [Source:HGNC Symbol;Acc:HGNC:10920]	NM_005073.4	-4.25812	0.00111848	0.018158	13
471	TMEFF2	transmembrane protein with EGF like and two follistatin like domains 2 [Source:HGNC Symbol;Acc:HGNC:11867]	NM_016192.4	-4.85469	0.00111354	0.018158	2
472	IL1R2	interleukin 1 receptor type 2 [Source:HGNC Symbol;Acc:HGNC:5994]	NM_004633.4	-3.57787	0.00112292	0.0182013	2
473	ADGRF1	adhesion G protein-coupled receptor F1 [Source:HGNC Symbol;Acc:HGNC:18990]	NM_153840.4	-4.98071	0.00112425	0.0182045	6
474	SLC6A9	solute carrier family 6 member 9 [Source:HGNC Symbol;Acc:HGNC:11056]	NM_001024845.3	-1.72791	0.00113123	0.0182897	1
475	DRGX	dorsal root ganglia homeobox [Source:HGNC Symbol;Acc:HGNC:21536]	NM_001276451.2	-5.81949	0.00113178	0.0182897	10
476	EGFLAM	EGF like, fibronectin type III and laminin G domains [Source:HGNC Symbol;Acc:HGNC:26810]	NM_152403.4	-1.35524	0.00113382	0.0183022	5
477	UBASH3A	ubiquitin associated and SH3 domain containing A [Source:HGNC Symbol;Acc:HGNC:12462]	NM_018961.4	-3.52704	0.00113482	0.0183022	21
478	AKR1E2	aldo-keto reductase family 1 member E2 [Source:HGNC Symbol;Acc:HGNC:23437]	NM_001040177.3	-2.05494	0.00114212	0.0184015	10
479	RP1	RP1 axonemal microtubule associated [Source:HGNC Symbol;Acc:HGNC:10263]	NM_006269.2	-3.06755	0.00114427	0.0184179	8
480	SHOX	short stature homeobox [Source:HGNC Symbol;Acc:HGNC:10853]	NM_000451.4	-6.3784	0.00115615	0.0185906	X
481	LIF	LIF interleukin 6 family cytokine [Source:HGNC Symbol;Acc:HGNC:6596]	NM_002309.5	-1.98221	0.00116065	0.0186443	22
482	MROH6	maestro heat like repeat family member 6 [Source:HGNC Symbol;Acc:HGNC:27814]	NM_001100878.2	-2.88165	0.00117259	0.01878	8
483	EMX1	empty spiracles homeobox 1 [Source:HGNC Symbol;Acc:HGNC:3340]	NM_004097.3	-3.22004	0.00117655	0.0187957	2
484	CTAGE8	CTAGE family member 8 [Source:HGNC Symbol;Acc:HGNC:37294]	NM_001278507.2	-3.78407	0.00117822	0.0187957	7
485	PRMT8	protein arginine methyltransferase 8 [Source:HGNC Symbol;Acc:HGNC:5188]	NM_019854.5	-7.00832	0.00118205	0.0188381	12
486	MROH2A	maestro heat like repeat family member 2A [Source:HGNC Symbol;Acc:HGNC:27936]	NM_001394639.1	-7.08344	0.00119178	0.0189744	2
487	RAB6D	RAB6D, member RAS oncogene family [Source:HGNC Symbol;Acc:HGNC:30272]	NM_001077637.3	-2.50856	0.00119432	0.0189961	2
488	DNAI3	dynein axonemal intermediate chain 3 [Source:HGNC Symbol;Acc:HGNC:30711]	NM_145172.5	1.56841	0.00120485	0.0190979	1
489	CDCP1	CUB domain containing protein 1 [Source:HGNC Symbol;Acc:HGNC:24357]	NM_022842.5	-2.12084	0.00120545	0.0190979	3
490	RTEL1	regulator of telomere elongation helicase 1 [Source:HGNC Symbol;Acc:HGNC:15888]	NM_001283009.2	-1.27644	0.00120814	0.0191116	20
491	ANOS1	anosmin 1 [Source:HGNC Symbol;Acc:HGNC:6211]	NM_000216.4	-1.84083	0.00121105	0.0191116	X
492	CSAG1	chondrosarcoma associated gene 1 [Source:HGNC Symbol;Acc:HGNC:24294]	NM_001102576.3	-4.22193	0.00122302	0.0192067	X
493	AFP	alpha fetoprotein [Source:HGNC Symbol;Acc:HGNC:317]	NM_001134.3	-6.2071	0.00122244	0.0192067	4
494	ABCC11	ATP binding cassette subfamily C member 11 [Source:HGNC Symbol;Acc:HGNC:14639]	NM_001370497.1	-2.11853	0.00122787	0.0192641	16
495	OR10A2	olfactory receptor family 10 subfamily A member 2 [Source:HGNC Symbol;Acc:HGNC:8161]	NM_001004460.2	-2.82688	0.00122981	0.0192757	11
496	HTR7	5-hydroxytryptamine receptor 7 [Source:HGNC Symbol;Acc:HGNC:5302]	NM_019859.4	-2.32989	0.00124437	0.0194662	10
497	TGIF2LX	TGFB induced factor homeobox 2 like X-linked [Source:HGNC Symbol;Acc:HGNC:18570]	NM_138960.4	5.11587	0.00124786	0.0195019	X
498	CCDC81	coiled-coil domain containing 81 [Source:HGNC Symbol;Acc:HGNC:26281]	NM_001156474.2	-1.69631	0.00125032	0.0195214	11
499	MFAP3L	microfibril associated protein 3 like [Source:HGNC Symbol;Acc:HGNC:29083]	NM_021647.8	1.0736	0.00125202	0.0195291	4
500	NPEPL1	aminopeptidase like 1 [Source:HGNC Symbol;Acc:HGNC:16244]	NM_024663.4	-1.09576	0.00125633	0.0195774	20
501	FCN1	ficolin 1 [Source:HGNC Symbol;Acc:HGNC:3623]	NM_002003.5	-3.45493	0.00125971	0.0195807	9
502	SASH3	SAM and SH3 domain containing 3 [Source:HGNC Symbol;Acc:HGNC:15975]	NM_018990.4	-1.14122	0.00126155	0.0195832	X
503	CHEK1	checkpoint kinase 1 [Source:HGNC Symbol;Acc:HGNC:1925]	NM_001114122.3	-1.14346	0.00126743	0.0196306	11
504	GOLGA8B	golgin A8 family member B [Source:HGNC Symbol;Acc:HGNC:31973]	NM_001023567.5	-1.27915	0.00127082	0.0196306	15
505	GGACT	gamma-glutamylamine cyclotransferase [Source:HGNC Symbol;Acc:HGNC:25100]	NM_001195087.2	-1.22748	0.0012747	0.0196363	13
506	MOV10L1	Mov10 like RISC complex RNA helicase 1 [Source:HGNC Symbol;Acc:HGNC:7201]	NM_018995.3	-3.30253	0.00127412	0.0196363	22
507	SGK2	serum/glucocorticoid regulated kinase 2 [Source:HGNC Symbol;Acc:HGNC:13900]	NM_170693.3	-1.04283	0.00128434	0.0197227	20
508	PLAUR	plasminogen activator, urokinase receptor [Source:HGNC Symbol;Acc:HGNC:9053]	NM_002659.4	-2.01739	0.00128357	0.0197227	19
509	IGF1	insulin like growth factor 1 [Source:HGNC Symbol;Acc:HGNC:5464]	NM_000618.5	-2.15901	0.0012991	0.0198042	12
510	SOX1	SRY-box transcription factor 1 [Source:HGNC Symbol;Acc:HGNC:11189]	NM_005986.3	-4.67498	0.00129676	0.0198042	13
511	SULT2B1	sulfotransferase family 2B member 1 [Source:HGNC Symbol;Acc:HGNC:11459]	NM_177973.2	-5.56556	0.00129833	0.0198042	19
512	ST8SIA5	ST8 alpha-N-acetyl-neuraminide alpha-2,8-sialyltransferase 5 [Source:HGNC Symbol;Acc:HGNC:17827]	NM_013305.6	-1.6857	0.00130696	0.0198864	18
513	AQP7	aquaporin 7 [Source:HGNC Symbol;Acc:HGNC:640]	NM_001170.3	-3.17	0.00131529	0.0199007	9
514	C1QL2	complement C1q like 2 [Source:HGNC Symbol;Acc:HGNC:24181]	NM_182528.4	-4.87722	0.00131781	0.0199024	2
515	FGFBP3	fibroblast growth factor binding protein 3 [Source:HGNC Symbol;Acc:HGNC:23428]	NM_152429.5	-3.22674	0.0013206	0.0199247	10
516	MAEL	maelstrom spermatogenic transposon silencer [Source:HGNC Symbol;Acc:HGNC:25929]	NM_032858.3	-1.87244	0.00132832	0.0200041	1
517	CEACAM1	CEA cell adhesion molecule 1 [Source:HGNC Symbol;Acc:HGNC:1814]	NM_001712.5	-1.16424	0.00133158	0.0200158	19
518	CSRP3	cysteine and glycine rich protein 3 [Source:HGNC Symbol;Acc:HGNC:2472]	NM_003476.5	-2.52623	0.00133688	0.0200582	11
519	LBHD1	LBH domain containing 1 [Source:HGNC Symbol;Acc:HGNC:28351]	NM_024099.5	-1.15537	0.00134069	0.0200967	11
520	IL31RA	interleukin 31 receptor A [Source:HGNC Symbol;Acc:HGNC:18969]	NM_139017.7	-3.01432	0.00134426	0.0201234	5
521	CRH	corticotropin releasing hormone [Source:HGNC Symbol;Acc:HGNC:2355]	NM_000756.4	-4.56525	0.00134496	0.0201234	8
522	PMEL	premelanosome protein [Source:HGNC Symbol;Acc:HGNC:10880]	NM_001384361.1	-3.43174	0.00134997	0.0201796	12
523	WDR64	WD repeat domain 64 [Source:HGNC Symbol;Acc:HGNC:26570]	NM_001367482.1	-3.16833	0.00135674	0.0202319	1
524	COL26A1	collagen type XXVI alpha 1 chain [Source:HGNC Symbol;Acc:HGNC:18038]	NM_001278563.3	-4.3549	0.00136429	0.0203183	7
525	EYS	eyes shut homolog [Source:HGNC Symbol;Acc:HGNC:21555]	NM_001142800.2	-1.48546	0.00137677	0.0204854	6
526	ODF3	outer dense fiber of sperm tails 3 [Source:HGNC Symbol;Acc:HGNC:19905]	NM_053280.5	-2.08979	0.00139398	0.0207033	11
527	FCMR	Fc mu receptor [Source:HGNC Symbol;Acc:HGNC:14315]	NM_005449.5	-1.82641	0.00140892	0.0207532	1
528	JAK3	Janus kinase 3 [Source:HGNC Symbol;Acc:HGNC:6193]	NM_000215.4	-2.07426	0.00140764	0.0207532	19
529	WNT10B	Wnt family member 10B [Source:HGNC Symbol;Acc:HGNC:12775]	NM_003394.4	-4.25419	0.00139943	0.0207532	12
530	SH2D7	SH2 domain containing 7 [Source:HGNC Symbol;Acc:HGNC:34549]	NM_001101404.2	-2.24551	0.00141331	0.0207989	15
531	ATP2A3	ATPase sarcoplasmic/endoplasmic reticulum Ca2+ transporting 3 [Source:HGNC Symbol;Acc:HGNC:813]	NM_005173.4	-1.56496	0.0014299	0.0209377	17
532	BFSP1	beaded filament structural protein 1 [Source:HGNC Symbol;Acc:HGNC:1040]	NM_001195.5	-2.99772	0.00143738	0.0210191	20
533	TMEM150B	transmembrane protein 150B [Source:HGNC Symbol;Acc:HGNC:34415]	NM_001282011.2	-2.92013	0.00144391	0.0210764	19
534	STC1	stanniocalcin 1 [Source:HGNC Symbol;Acc:HGNC:11373]	NM_003155.3	1.93957	0.00144976	0.0211236	8
535	PPEF1	protein phosphatase with EF-hand domain 1 [Source:HGNC Symbol;Acc:HGNC:9243]	NM_001377996.1	-3.35876	0.00145733	0.0211956	X
536	ROM1	retinal outer segment membrane protein 1 [Source:HGNC Symbol;Acc:HGNC:10254]	NM_000327.4	-1.69329	0.00146367	0.0212607	11
537	CSF3R	colony stimulating factor 3 receptor [Source:HGNC Symbol;Acc:HGNC:2439]	NM_000760.4	-1.78566	0.00147647	0.0214161	1
538	COL2A1	collagen type II alpha 1 chain [Source:HGNC Symbol;Acc:HGNC:2200]	NM_001844.5	-2.56806	0.00150007	0.0216805	12
539	ASB2	ankyrin repeat and SOCS box containing 2 [Source:HGNC Symbol;Acc:HGNC:16012]	NM_001202429.2	-2.57075	0.00150608	0.0217168	14
540	FAM9B	family with sequence similarity 9 member B [Source:HGNC Symbol;Acc:HGNC:18404]	NM_205849.3	-2.58034	0.00150662	0.0217168	X
541	SYPL2	synaptophysin like 2 [Source:HGNC Symbol;Acc:HGNC:27638]	NM_001040709.2	-2.68494	0.0015224	0.0219052	1
542	SIGLEC10	sialic acid binding Ig like lectin 10 [Source:HGNC Symbol;Acc:HGNC:15620]	NM_033130.5	-1.41658	0.00152851	0.021954	19
543	CCDC190	coiled-coil domain containing 190 [Source:HGNC Symbol;Acc:HGNC:28736]	NM_001394065.1	-4.46887	0.00153606	0.0220088	1
544	GRAP2	GRB2 related adaptor protein 2 [Source:HGNC Symbol;Acc:HGNC:4563]	NM_004810.4	-3.10237	0.0015406	0.0220491	22
545	CNGB1	cyclic nucleotide gated channel subunit beta 1 [Source:HGNC Symbol;Acc:HGNC:2151]	NM_001297.5	-3.7634	0.0015472	0.022124	16
546	ARMC12	armadillo repeat containing 12 [Source:HGNC Symbol;Acc:HGNC:21099]	NM_001286574.2	-2.27281	0.00155013	0.0221463	6
547	CD8A	CD8 subunit alpha [Source:HGNC Symbol;Acc:HGNC:1706]	NM_001768.7	-1.74727	0.00155763	0.0221945	2
548	COL17A1	collagen type XVII alpha 1 chain [Source:HGNC Symbol;Acc:HGNC:2194]	NM_000494.4	-1.95733	0.0015778	0.0223545	10
549	BCAS1	brain enriched myelin associated protein 1 [Source:HGNC Symbol;Acc:HGNC:974]	NM_001366298.2	-2.93711	0.00159269	0.0224956	20
550	NIPAL4	NIPA like domain containing 4 [Source:HGNC Symbol;Acc:HGNC:28018]	NM_001099287.2	-3.0819	0.00159199	0.0224956	5
551	DGKA	diacylglycerol kinase alpha [Source:HGNC Symbol;Acc:HGNC:2849]	NM_001345.5	-1.40864	0.00159598	0.0225223	12
552	MYOCOS	myocilin opposite strand [Source:HGNC Symbol;Acc:HGNC:53429]	NM_001391940.1	-2.65689	0.00160513	0.0225726	1
553	PLEKHD1	pleckstrin homology and coiled-coil domain containing D1 [Source:HGNC Symbol;Acc:HGNC:20148]	NM_001161498.2	-3.30363	0.00160404	0.0225726	14
554	NPAS4	neuronal PAS domain protein 4 [Source:HGNC Symbol;Acc:HGNC:18983]	NM_178864.4	-2.16049	0.00161761	0.0227085	11
555	MRPL23	mitochondrial ribosomal protein L23 [Source:HGNC Symbol;Acc:HGNC:10322]	NM_021134.4	-1.05128	0.00162636	0.0227521	11
556	RNF135	ring finger protein 135 [Source:HGNC Symbol;Acc:HGNC:21158]	NM_032322.4	-1.21649	0.00163674	0.0228259	17
557	LRRC7	leucine rich repeat containing 7 [Source:HGNC Symbol;Acc:HGNC:18531]	NM_001370785.2	-1.82255	0.00163941	0.0228357	1
558	CDH17	cadherin 17 [Source:HGNC Symbol;Acc:HGNC:1756]	NM_004063.4	-3.03716	0.00165217	0.0229344	8
559	MDGA1	MAM domain containing glycosylphosphatidylinositol anchor 1 [Source:HGNC Symbol;Acc:HGNC:19267]	NM_153487.4	-2.0939	0.00166462	0.0230674	6
560	SAA2	serum amyloid A2 [Source:HGNC Symbol;Acc:HGNC:10514]	NM_030754.5	-3.70461	0.00167121	0.0231389	11
561	KCND1	potassium voltage-gated channel subfamily D member 1 [Source:HGNC Symbol;Acc:HGNC:6237]	NM_004979.6	-2.14307	0.00168413	0.0232979	X
562	TNK1	tyrosine kinase non receptor 1 [Source:HGNC Symbol;Acc:HGNC:11940]	NM_003985.6	-2.61865	0.00169158	0.0233665	17
563	NEIL1	nei like DNA glycosylase 1 [Source:HGNC Symbol;Acc:HGNC:18448]	NM_024608.4	-1.04743	0.001695	0.0233881	15
564	MYO15B	myosin XVB [Source:HGNC Symbol;Acc:HGNC:14083]	NM_001395058.1	-1.58134	0.00169946	0.0234296	17
565	SORCS1	sortilin related VPS10 domain containing receptor 1 [Source:HGNC Symbol;Acc:HGNC:16697]	NM_052918.5	-3.16278	0.00170326	0.0234565	10
566	TBX5	T-box transcription factor 5 [Source:HGNC Symbol;Acc:HGNC:11604]	NM_181486.4	-5.46583	0.00170432	0.0234565	12
567	OR7D2	olfactory receptor family 7 subfamily D member 2 [Source:HGNC Symbol;Acc:HGNC:8378]	NM_175883.4	-3.67918	0.001708	0.0234806	19
568	LRFN2	leucine rich repeat and fibronectin type III domain containing 2 [Source:HGNC Symbol;Acc:HGNC:21226]	NM_020737.3	-2.14994	0.00172267	0.023593	6
569	PLPPR3	phospholipid phosphatase related 3 [Source:HGNC Symbol;Acc:HGNC:23497]	NM_001270366.2	-3.66941	0.00175167	0.023844	19
570	USP43	ubiquitin specific peptidase 43 [Source:HGNC Symbol;Acc:HGNC:20072]	NM_153210.5	-2.3119	0.00176517	0.0239792	17
571	GPR132	G protein-coupled receptor 132 [Source:HGNC Symbol;Acc:HGNC:17482]	NM_013345.4	-2.87634	0.00176606	0.0239792	14
572	SCN10A	sodium voltage-gated channel alpha subunit 10 [Source:HGNC Symbol;Acc:HGNC:10582]	NM_006514.4	-6.84456	0.00176356	0.0239792	3
573	EFCAB8	EF-hand calcium binding domain 8 [Source:HGNC Symbol;Acc:HGNC:34532]	NM_001143967.2	-2.64622	0.00177314	0.0240349	20
574	DCLK1	doublecortin like kinase 1 [Source:HGNC Symbol;Acc:HGNC:2700]	NM_001330071.2	1.93473	0.00178346	0.0241342	13
575	CDHR4	cadherin related family member 4 [Source:HGNC Symbol;Acc:HGNC:34527]	NM_001007540.4	-4.4724	0.00178568	0.024144	3
576	DEPP1	DEPP autophagy regulator 1 [Source:HGNC Symbol;Acc:HGNC:23355]	NM_007021.4	-1.66145	0.00180292	0.0243293	10
577	MGAM	maltase-glucoamylase [Source:HGNC Symbol;Acc:HGNC:7043]	NM_001365693.1	-2.86054	0.0018039	0.0243293	7
578	EN2	engrailed homeobox 2 [Source:HGNC Symbol;Acc:HGNC:3343]	NM_001427.4	-3.48015	0.00180349	0.0243293	7
579	RGS1	regulator of G protein signaling 1 [Source:HGNC Symbol;Acc:HGNC:9991]	NM_002922.4	-2.2192	0.00182876	0.0245009	1
580	GCKR	glucokinase regulator [Source:HGNC Symbol;Acc:HGNC:4196]	NM_001486.4	-4.08763	0.00183559	0.0245515	2
581	IGLON5	IgLON family member 5 [Source:HGNC Symbol;Acc:HGNC:34550]	NM_001101372.3	-3.92856	0.00184089	0.0245818	19
582	KRTCAP3	keratinocyte associated protein 3 [Source:HGNC Symbol;Acc:HGNC:28943]	NM_173853.4	-1.64726	0.00185042	0.0246276	2
583	SOHLH2	spermatogenesis and oogenesis specific basic helix-loop-helix 2 [Source:HGNC Symbol;Acc:HGNC:26026]	NM_017826.3	-2.65914	0.0018459	0.0246276	13
584	P2RX1	purinergic receptor P2X 1 [Source:HGNC Symbol;Acc:HGNC:8533]	NM_002558.4	-2.64362	0.00185851	0.0247148	17
585	RBM47	RNA binding motif protein 47 [Source:HGNC Symbol;Acc:HGNC:30358]	NM_001098634.2	-2.06068	0.00187625	0.0248688	4
586	ITGB7	integrin subunit beta 7 [Source:HGNC Symbol;Acc:HGNC:6162]	NM_000889.3	-2.6477	0.00188321	0.0248997	12
587	DRD4	dopamine receptor D4 [Source:HGNC Symbol;Acc:HGNC:3025]	NM_000797.4	-2.09869	0.0018998	0.0250371	11
588	ENPP3	ectonucleotide pyrophosphatase/phosphodiesterase 3 [Source:HGNC Symbol;Acc:HGNC:3358]	NM_005021.5	-2.57126	0.00192104	0.0252561	6
589	PIF1	PIF1 5'-to-3' DNA helicase [Source:HGNC Symbol;Acc:HGNC:26220]	NM_001286496.2	-2.62581	0.00192112	0.0252561	15
590	MROH9	maestro heat like repeat family member 9 [Source:HGNC Symbol;Acc:HGNC:26287]	NM_001163629.2	-4.94998	0.00192556	0.0252939	1
591	PTGIR	prostaglandin I2 receptor [Source:HGNC Symbol;Acc:HGNC:9602]	NM_000960.4	-2.27279	0.00193581	0.0253872	19
592	TPTE2	transmembrane phosphoinositide 3-phosphatase and tensin homolog 2 [Source:HGNC Symbol;Acc:HGNC:17299]	NM_001395978.1	-3.41774	0.00194246	0.0254332	13
593	SPHK1	sphingosine kinase 1 [Source:HGNC Symbol;Acc:HGNC:11240]	NM_001142601.2	-2.25306	0.00198125	0.0257809	17
594	H3C10	H3 clustered histone 10 [Source:HGNC Symbol;Acc:HGNC:4775]	NM_003536.3	-2.68413	0.00198036	0.0257809	6
595	PPARG	peroxisome proliferator activated receptor gamma [Source:HGNC Symbol;Acc:HGNC:9236]	NM_138711.6	-2.47163	0.00200108	0.025969	3
596	CCL19	C-C motif chemokine ligand 19 [Source:HGNC Symbol;Acc:HGNC:10617]	NM_006274.3	-3.38161	0.00200072	0.025969	9
597	CRACR2B	calcium release activated channel regulator 2B [Source:HGNC Symbol;Acc:HGNC:28703]	NM_001286606.2	-2.04388	0.00200821	0.0260352	11
598	OR6A2	olfactory receptor family 6 subfamily A member 2 [Source:HGNC Symbol;Acc:HGNC:15301]	NM_003696.3	-2.71308	0.00200941	0.0260352	11
599	SGIP1	SH3GL interacting endocytic adaptor 1 [Source:HGNC Symbol;Acc:HGNC:25412]	NM_032291.4	-1.02428	0.00201612	0.0260439	1
600	ANKRD24	ankyrin repeat domain 24 [Source:HGNC Symbol;Acc:HGNC:29424]	NM_001393985.1	-2.10297	0.00201653	0.0260439	19
601	ABHD2	abhydrolase domain containing 2, acylglycerol lipase [Source:HGNC Symbol;Acc:HGNC:18717]	NM_152924.5	1.03901	0.00203816	0.0261785	15
602	PIK3R5	phosphoinositide-3-kinase regulatory subunit 5 [Source:HGNC Symbol;Acc:HGNC:30035]	NM_001142633.3	-1.50937	0.00203786	0.0261785	17
603	ADGRE1	adhesion G protein-coupled receptor E1 [Source:HGNC Symbol;Acc:HGNC:3336]	NM_001974.5	-2.9489	0.00204641	0.0261785	19
604	ARL14EPL	ADP ribosylation factor like GTPase 14 effector protein like [Source:HGNC Symbol;Acc:HGNC:44201]	NM_001195581.2	-3.22054	0.00204426	0.0261785	5
605	SPATA31C2	SPATA31 subfamily C member 2 [Source:HGNC Symbol;Acc:HGNC:24508]	NM_001350978.3	-3.70129	0.00204543	0.0261785	9
606	FIBCD1	fibrinogen C domain containing 1 [Source:HGNC Symbol;Acc:HGNC:25922]	NM_032843.5	-4.72187	0.00204408	0.0261785	9
607	POU4F2	POU class 4 homeobox 2 [Source:HGNC Symbol;Acc:HGNC:9219]	NM_004575.3	-6.3963	0.00203273	0.0261785	4
608	PEG10	paternally expressed 10 [Source:HGNC Symbol;Acc:HGNC:14005]		1.20191	0.00206627	0.0264116	7
609	A4GNT	alpha-1,4-N-acetylglucosaminyltransferase [Source:HGNC Symbol;Acc:HGNC:17968]	NM_016161.3	-2.69997	0.00208134	0.0265487	3
610	ADAMTS13	ADAM metallopeptidase with thrombospondin type 1 motif 13 [Source:HGNC Symbol;Acc:HGNC:1366]	NM_139027.6	-1.22277	0.00209602	0.0267073	9
611	LGR5	leucine rich repeat containing G protein-coupled receptor 5 [Source:HGNC Symbol;Acc:HGNC:4504]	NM_003667.4	-2.93286	0.00209776	0.0267084	12
612	ADCK5	aarF domain containing kinase 5 [Source:HGNC Symbol;Acc:HGNC:21738]	NM_174922.5	-1.00464	0.00210362	0.0267321	8
613	PIK3CD	phosphatidylinositol-4,5-bisphosphate 3-kinase catalytic subunit delta [Source:HGNC Symbol;Acc:HGNC:8977]	NM_005026.5	-1.01251	0.00212916	0.0269171	1
614	JUP	junction plakoglobin [Source:HGNC Symbol;Acc:HGNC:6207]	NM_002230.4	1.18405	0.0021372	0.0269976	17
615	SLC22A7	solute carrier family 22 member 7 [Source:HGNC Symbol;Acc:HGNC:10971]	NM_153320.2	-1.99924	0.00214313	0.0270303	6
616	SKOR2	SKI family transcriptional corepressor 2 [Source:HGNC Symbol;Acc:HGNC:32695]	NM_001278063.4	-6.13356	0.0021596	0.0271743	18
617	XKRX	XK related X-linked [Source:HGNC Symbol;Acc:HGNC:29845]	NM_212559.3	-2.06531	0.00216321	0.0271773	X
618	KCTD19	potassium channel tetramerization domain containing 19 [Source:HGNC Symbol;Acc:HGNC:24753]	NM_001100915.3	-2.53767	0.00216316	0.0271773	16
619	SPAG4	sperm associated antigen 4 [Source:HGNC Symbol;Acc:HGNC:11214]	NM_003116.3	-1.33509	0.00217129	0.0272026	20
620	CFTR	CF transmembrane conductance regulator [Source:HGNC Symbol;Acc:HGNC:1884]	NM_000492.4	-2.0756	0.00217196	0.0272026	7
621	DHH	desert hedgehog signaling molecule [Source:HGNC Symbol;Acc:HGNC:2865]	NM_021044.4	-2.53595	0.00216925	0.0272026	12
622	SLC6A11	solute carrier family 6 member 11 [Source:HGNC Symbol;Acc:HGNC:11044]	NM_014229.3	-2.20511	0.0021784	0.0272409	3
623	C11orf87	chromosome 11 open reading frame 87 [Source:HGNC Symbol;Acc:HGNC:33788]	NM_207645.4	-2.59298	0.00218646	0.0272996	11
624	KRT7	keratin 7 [Source:HGNC Symbol;Acc:HGNC:6445]	NM_005556.4	-3.88146	0.00219494	0.027363	12
625	TSPAN8	tetraspanin 8 [Source:HGNC Symbol;Acc:HGNC:11855]	NM_004616.3	-2.661	0.00219682	0.0273653	12
626	FGF9	fibroblast growth factor 9 [Source:HGNC Symbol;Acc:HGNC:3687]	NM_002010.3	2.3823	0.00220364	0.0274291	13
627	CEND1	cell cycle exit and neuronal differentiation 1 [Source:HGNC Symbol;Acc:HGNC:24153]	NM_016564.4	-1.14345	0.00221858	0.027516	11
628	PRKCB	protein kinase C beta [Source:HGNC Symbol;Acc:HGNC:9395]	NM_002738.7	-1.61046	0.00221539	0.027516	16
629	PIK3R6	phosphoinositide-3-kinase regulatory subunit 6 [Source:HGNC Symbol;Acc:HGNC:27101]	NM_001010855.4	-1.83069	0.00221858	0.027516	17
630	SLC22A16	solute carrier family 22 member 16 [Source:HGNC Symbol;Acc:HGNC:20302]	NM_033125.4	-4.49966	0.00221974	0.027516	6
631	PPL	periplakin [Source:HGNC Symbol;Acc:HGNC:9273]	NM_002705.5	-1.23366	0.00222284	0.0275196	16
632	PNPLA3	patatin like phospholipase domain containing 3 [Source:HGNC Symbol;Acc:HGNC:18590]	NM_025225.3	-3.52065	0.00223323	0.027627	22
633	NPIPA1	nuclear pore complex interacting protein family member A1 [Source:HGNC Symbol;Acc:HGNC:7909]	NM_006985.4	-1.32188	0.00223702	0.0276527	16
634	CCL28	C-C motif chemokine ligand 28 [Source:HGNC Symbol;Acc:HGNC:17700]	NM_148672.3	-2.58915	0.00225425	0.0278019	5
635	PSG9	pregnancy specific beta-1-glycoprotein 9 [Source:HGNC Symbol;Acc:HGNC:9526]	NM_002784.5	-3.49023	0.00225668	0.0278086	19
636	NFATC4	nuclear factor of activated T cells 4 [Source:HGNC Symbol;Acc:HGNC:7778]	NM_004554.5	-1.99823	0.00226061	0.0278165	14
637	ASGR1	asialoglycoprotein receptor 1 [Source:HGNC Symbol;Acc:HGNC:742]	NM_001671.5	-3.0597	0.00232071	0.0284261	17
638	PSG11	pregnancy specific beta-1-glycoprotein 11 [Source:HGNC Symbol;Acc:HGNC:9516]	NM_002785.3	-3.95571	0.00233765	0.0285902	19
639	FAM131B	family with sequence similarity 131 member B [Source:HGNC Symbol;Acc:HGNC:22202]	NM_001031690.3	-2.38455	0.00234669	0.028679	7
640	P4HA3	prolyl 4-hydroxylase subunit alpha 3 [Source:HGNC Symbol;Acc:HGNC:30135]	NM_182904.5	-1.64377	0.00236948	0.0288919	11
641	CEACAM8	CEA cell adhesion molecule 8 [Source:HGNC Symbol;Acc:HGNC:1820]	NM_001816.4	-3.0495	0.00236866	0.0288919	19
642	LAT	linker for activation of T cells [Source:HGNC Symbol;Acc:HGNC:18874]	NM_001014987.2	-2.73233	0.00237151	0.0288948	16
643	TSPAN32	tetraspanin 32 [Source:HGNC Symbol;Acc:HGNC:13410]	NM_139022.3	-2.51574	0.00237405	0.028904	11
644	TRIM72	tripartite motif containing 72 [Source:HGNC Symbol;Acc:HGNC:32671]	NM_001008274.4	-5.97635	0.00237869	0.0289387	16
645	ZNF804A	zinc finger protein 804A [Source:HGNC Symbol;Acc:HGNC:21711]	NM_194250.2	-3.42951	0.00239567	0.0290562	2
646	PARVG	parvin gamma [Source:HGNC Symbol;Acc:HGNC:14654]	NM_022141.7	-1.21213	0.00241704	0.0292729	22
647	PLXNB1	plexin B1 [Source:HGNC Symbol;Acc:HGNC:9103]	NM_001130082.3	-1.09924	0.00242196	0.0293104	3
648	TSPAN4	tetraspanin 4 [Source:HGNC Symbol;Acc:HGNC:11859]	NM_003271.5	-1.06227	0.00243607	0.0293931	11
649	PALD1	phosphatase domain containing paladin 1 [Source:HGNC Symbol;Acc:HGNC:23530]	NM_014431.3	-1.02429	0.00244331	0.0294308	10
650	SIM2	SIM bHLH transcription factor 2 [Source:HGNC Symbol;Acc:HGNC:10883]	NM_005069.6	-2.3746	0.00244466	0.0294308	21
651	CLEC18B	C-type lectin domain family 18 member B [Source:HGNC Symbol;Acc:HGNC:33849]	NM_001385193.1	-2.50083	0.00244668	0.0294331	16
652	ZNF560	zinc finger protein 560 [Source:HGNC Symbol;Acc:HGNC:26484]	NM_152476.3	-3.70855	0.00245711	0.0295146	19
653	PEDS1	plasmanylethanolamine desaturase 1 [Source:HGNC Symbol;Acc:HGNC:16735]	NM_199129.4	1.10859	0.0024628	0.0295187	20
654	ZBTB7C	zinc finger and BTB domain containing 7C [Source:HGNC Symbol;Acc:HGNC:31700]	NM_001318841.2	-2.49301	0.00246294	0.0295187	18
655	TESPA1	thymocyte expressed, positive selection associated 1 [Source:HGNC Symbol;Acc:HGNC:29109]	NM_001136030.3	-2.68668	0.00246692	0.0295226	12
656	TM6SF2	transmembrane 6 superfamily member 2 [Source:HGNC Symbol;Acc:HGNC:11861]	NM_001001524.3	-2.58805	0.00250834	0.0299074	19
657	PLEKHG3	pleckstrin homology and RhoGEF domain containing G3 [Source:HGNC Symbol;Acc:HGNC:20364]	NM_001308147.2	-2.08447	0.00252238	0.0299862	14
658	RPGRIP1	RPGR interacting protein 1 [Source:HGNC Symbol;Acc:HGNC:13436]	NM_020366.4	-2.73071	0.00252221	0.0299862	14
659	SLC26A8	solute carrier family 26 member 8 [Source:HGNC Symbol;Acc:HGNC:14468]	NM_052961.4	-2.75405	0.00252677	0.0300164	6
660	HRH2	histamine receptor H2 [Source:HGNC Symbol;Acc:HGNC:5183]	NM_001367711.1	-1.59849	0.00253293	0.0300453	5
661	CCDC85A	coiled-coil domain containing 85A [Source:HGNC Symbol;Acc:HGNC:29400]	NM_001080433.2	-2.57035	0.00254008	0.0300786	2
662	DCDC2C	doublecortin domain containing 2C [Source:HGNC Symbol;Acc:HGNC:32696]	NM_001287444.2	2.45477	0.00255523	0.0301988	2
663	REN	renin [Source:HGNC Symbol;Acc:HGNC:9958]	NM_000537.4	-3.65813	0.00255385	0.0301988	1
664	DNAH10	dynein axonemal heavy chain 10 [Source:HGNC Symbol;Acc:HGNC:2941]	NM_001372106.1	-1.8872	0.00255909	0.0302223	12
665	MUC3A	mucin 3A, cell surface associated [Source:HGNC Symbol;Acc:HGNC:7513]	NM_005960.2	-4.00061	0.00256391	0.0302571	7
666	CAPN8	calpain 8 [Source:HGNC Symbol;Acc:HGNC:1485]	NM_001143962.2	-3.82385	0.00257169	0.0303268	1
667	BICDL2	BICD family like cargo adaptor 2 [Source:HGNC Symbol;Acc:HGNC:33584]	NM_001369667.1	-3.8564	0.00260071	0.030531	16
668	MAJIN	membrane anchored junction protein [Source:HGNC Symbol;Acc:HGNC:27441]	NM_001037225.3	-3.39856	0.00261217	0.0305807	11
669	CCDC168	coiled-coil domain containing 168 [Source:HGNC Symbol;Acc:HGNC:26851]	NM_001146197.3	-3.41915	0.00262926	0.0306475	13
670	MAPK8IP1	mitogen-activated protein kinase 8 interacting protein 1 [Source:HGNC Symbol;Acc:HGNC:6882]	NM_005456.4	-1.12692	0.00263521	0.0306946	11
671	EFS	embryonal Fyn-associated substrate [Source:HGNC Symbol;Acc:HGNC:16898]	NM_005864.4	-2.3487	0.00264913	0.0308346	14
672	LDAF1	lipid droplet assembly factor 1 [Source:HGNC Symbol;Acc:HGNC:30136]	NM_001301771.2	-2.05429	0.00266337	0.0309557	16
673	TMEM59L	transmembrane protein 59 like [Source:HGNC Symbol;Acc:HGNC:13237]	NM_012109.3	-1.01884	0.00267599	0.0310552	19
674	TMEM134	transmembrane protein 134 [Source:HGNC Symbol;Acc:HGNC:26142]	NM_025124.4	-1.07752	0.00267963	0.0310552	11
675	COL20A1	collagen type XX alpha 1 chain [Source:HGNC Symbol;Acc:HGNC:14670]	NM_020882.4	-3.24638	0.00269128	0.0311679	20
676	ABCC8	ATP binding cassette subfamily C member 8 [Source:HGNC Symbol;Acc:HGNC:59]	NM_000352.6	-1.10038	0.00270562	0.0312891	11
677	CD82	CD82 molecule [Source:HGNC Symbol;Acc:HGNC:6210]	NM_002231.4	-1.98605	0.00271129	0.0313097	11
678	PRKCD	protein kinase C delta [Source:HGNC Symbol;Acc:HGNC:9399]	NM_006254.4	-1.73403	0.00272538	0.0313479	3
679	NRGN	neurogranin [Source:HGNC Symbol;Acc:HGNC:8000]	NM_006176.3	-2.04223	0.00272496	0.0313479	11
680	DOK6	docking protein 6 [Source:HGNC Symbol;Acc:HGNC:28301]	NM_152721.6	1.90698	0.00277148	0.0316379	18
681	FMO5	flavin containing dimethylaniline monoxygenase 5 [Source:HGNC Symbol;Acc:HGNC:3773]	NM_001461.4	-1.72479	0.00277024	0.0316379	1
682	GPR20	G protein-coupled receptor 20 [Source:HGNC Symbol;Acc:HGNC:4475]	NM_005293.3	-1.7274	0.00276737	0.0316379	8
683	SLC35F2	solute carrier family 35 member F2 [Source:HGNC Symbol;Acc:HGNC:23615]	NM_017515.5	-1.23969	0.00279649	0.0317709	11
684	ARHGAP28	Rho GTPase activating protein 28 [Source:HGNC Symbol;Acc:HGNC:25509]	NM_001366230.1	-1.51468	0.00280392	0.031833	18
685	PRTG	protogenin [Source:HGNC Symbol;Acc:HGNC:26373]	NM_173814.6	1.53379	0.0028073	0.0318489	15
686	SPC25	SPC25 component of NDC80 kinetochore complex [Source:HGNC Symbol;Acc:HGNC:24031]	NM_020675.4	-1.80771	0.00284499	0.032186	2
687	ATP10B	ATPase phospholipid transporting 10B (putative) [Source:HGNC Symbol;Acc:HGNC:13543]	NM_025153.3	-2.72455	0.00285699	0.032254	5
688	GAD1	glutamate decarboxylase 1 [Source:HGNC Symbol;Acc:HGNC:4092]	NM_000817.3	-2.37519	0.00286831	0.0322924	2
689	HAPLN3	hyaluronan and proteoglycan link protein 3 [Source:HGNC Symbol;Acc:HGNC:21446]	NM_178232.4	-2.72953	0.00286987	0.0322924	15
690	FBXW12	F-box and WD repeat domain containing 12 [Source:HGNC Symbol;Acc:HGNC:20729]	NM_207102.2	-3.11044	0.00286517	0.0322924	3
691	TEX13C	TEX13 family member C [Source:HGNC Symbol;Acc:HGNC:52277]	NM_001195272.2	-4.10134	0.00287039	0.0322924	X
692	TMEM156	transmembrane protein 156 [Source:HGNC Symbol;Acc:HGNC:26260]	NM_024943.3	-3.29105	0.0029048	0.0326114	4
693	ERFL	ETS repressor factor like [Source:HGNC Symbol;Acc:HGNC:53894]	NM_001365103.2	-2.4439	0.00295132	0.0330417	19
694	TDRD12	tudor domain containing 12 [Source:HGNC Symbol;Acc:HGNC:25044]	NM_001366102.1	-2.23817	0.00295669	0.0330788	19
695	SSMEM1	serine rich single-pass membrane protein 1 [Source:HGNC Symbol;Acc:HGNC:29580]	NM_145268.4	-4.87014	0.00296102	0.0330815	7
696	RELB	RELB proto-oncogene, NF-kB subunit [Source:HGNC Symbol;Acc:HGNC:9956]	NM_006509.4	-1.81935	0.00296791	0.0330897	19
697	GCM2	glial cells missing transcription factor 2 [Source:HGNC Symbol;Acc:HGNC:4198]	NM_004752.4	-2.37906	0.00300899	0.0333863	6
698	CALML6	calmodulin like 6 [Source:HGNC Symbol;Acc:HGNC:24193]	NM_138705.4	-4.97182	0.00300889	0.0333863	1
699	NLRP5	NLR family pyrin domain containing 5 [Source:HGNC Symbol;Acc:HGNC:21269]	NM_153447.4	-5.64204	0.00301296	0.0334075	19
700	ADRB1	adrenoceptor beta 1 [Source:HGNC Symbol;Acc:HGNC:285]	NM_000684.3	-3.72399	0.00302186	0.0334601	10
701	NPAS1	neuronal PAS domain protein 1 [Source:HGNC Symbol;Acc:HGNC:7894]	NM_002517.4	-3.38721	0.00303063	0.0334884	19
702	STIMATE	STIM activating enhancer [Source:HGNC Symbol;Acc:HGNC:30526]	NM_198563.5	-1.01965	0.00303314	0.0334932	3
703	S100A6	S100 calcium binding protein A6 [Source:HGNC Symbol;Acc:HGNC:10496]	NM_014624.4	1.31796	0.00305277	0.0336089	1
704	OR1L6	olfactory receptor family 1 subfamily L member 6 [Source:HGNC Symbol;Acc:HGNC:8218]	NM_001004453.3	-2.23668	0.00305393	0.0336089	9
705	CYP26C1	cytochrome P450 family 26 subfamily C member 1 [Source:HGNC Symbol;Acc:HGNC:20577]	NM_183374.3	-2.37638	0.00305918	0.0336089	10
706	CHRNA9	cholinergic receptor nicotinic alpha 9 subunit [Source:HGNC Symbol;Acc:HGNC:14079]	NM_017581.4	-3.77887	0.00305981	0.0336089	4
707	KCNAB3	potassium voltage-gated channel subfamily A regulatory beta subunit 3 [Source:HGNC Symbol;Acc:HGNC:6230]	NM_004732.4	-1.47448	0.0030693	0.0336622	17
708	SEL1L3	SEL1L family member 3 [Source:HGNC Symbol;Acc:HGNC:29108]	NM_015187.5	-1.5367	0.00308619	0.0337786	4
709	DLX5	distal-less homeobox 5 [Source:HGNC Symbol;Acc:HGNC:2918]	NM_005221.6	-2.311	0.00309173	0.0337839	7
710	LRRN4CL	LRRN4 C-terminal like [Source:HGNC Symbol;Acc:HGNC:33724]	NM_203422.4	-1.88295	0.00310823	0.0338055	11
711	SPATA46	spermatogenesis associated 46 [Source:HGNC Symbol;Acc:HGNC:27648]	NM_182581.4	-2.07512	0.00310347	0.0338055	1
712	DCAF12L1	DDB1 and CUL4 associated factor 12 like 1 [Source:HGNC Symbol;Acc:HGNC:29395]	NM_178470.5	-3.11492	0.00310758	0.0338055	X
713	ARR3	arrestin 3 [Source:HGNC Symbol;Acc:HGNC:710]	NM_004312.3	-1.07872	0.00312725	0.0339746	X
714	BATF3	basic leucine zipper ATF-like transcription factor 3 [Source:HGNC Symbol;Acc:HGNC:28915]	NM_018664.3	-1.50323	0.00313586	0.033994	1
715	PLEKHG7	pleckstrin homology and RhoGEF domain containing G7 [Source:HGNC Symbol;Acc:HGNC:33829]	NM_001377329.1	-2.19562	0.00313347	0.033994	12
716	IL19	interleukin 19 [Source:HGNC Symbol;Acc:HGNC:5990]	NM_153758.5	-5.12701	0.00314111	0.0340108	1
717	TMEM37	transmembrane protein 37 [Source:HGNC Symbol;Acc:HGNC:18216]	NM_183240.3	-1.29634	0.00314681	0.0340424	2
718	GAP43	growth associated protein 43 [Source:HGNC Symbol;Acc:HGNC:4140]	NM_002045.4	-2.6709	0.00315782	0.0340547	3
719	HOOK2	hook microtubule tethering protein 2 [Source:HGNC Symbol;Acc:HGNC:19885]	NM_013312.3	-1.4096	0.00316492	0.0340953	19
720	HEPHL1	hephaestin like 1 [Source:HGNC Symbol;Acc:HGNC:30477]	NM_001098672.2	-2.09239	0.00317623	0.0341619	11
721				-2.06555	0.00320105	0.0343494	NA
722	FGF17	fibroblast growth factor 17 [Source:HGNC Symbol;Acc:HGNC:3673]	NM_003867.4	-2.57809	0.00320249	0.0343494	8
723	LKAAEAR1	LKAAEAR motif containing 1 [Source:HGNC Symbol;Acc:HGNC:33718]	NM_001353425.2	-2.62375	0.00322736	0.0345507	20
724	MELTF	melanotransferrin [Source:HGNC Symbol;Acc:HGNC:7037]	NM_005929.6	-1.86568	0.0032322	0.034567	3
725	DNAH17	dynein axonemal heavy chain 17 [Source:HGNC Symbol;Acc:HGNC:2946]	NM_173628.4	-1.23875	0.00323921	0.0346088	17
726	BTLA	B and T lymphocyte associated [Source:HGNC Symbol;Acc:HGNC:21087]	NM_181780.4	-2.3936	0.00324691	0.0346681	3
727	MEX3A	mex-3 RNA binding family member A [Source:HGNC Symbol;Acc:HGNC:33482]	NM_001093725.2	-2.42884	0.00326529	0.0348413	1
728	HRAS	HRas proto-oncogene, GTPase [Source:HGNC Symbol;Acc:HGNC:5173]	NM_005343.4	-1.06654	0.00328544	0.03501	11
729	SLA2	Src like adaptor 2 [Source:HGNC Symbol;Acc:HGNC:17329]	NM_032214.4	-1.57284	0.00330383	0.0351577	20
730	FEV	FEV transcription factor, ETS family member [Source:HGNC Symbol;Acc:HGNC:18562]	NM_017521.3	-2.72616	0.00330583	0.0351577	2
731	NMRK2	nicotinamide riboside kinase 2 [Source:HGNC Symbol;Acc:HGNC:17871]	NM_170678.3	-2.93462	0.00331488	0.0352075	19
732	DSCAML1	DS cell adhesion molecule like 1 [Source:HGNC Symbol;Acc:HGNC:14656]	NM_020693.4	-1.60396	0.00331911	0.0352292	11
733	FLG2	filaggrin 2 [Source:HGNC Symbol;Acc:HGNC:33276]	NM_001014342.3	-2.77445	0.00332272	0.0352445	1
734	TIGD3	tigger transposable element derived 3 [Source:HGNC Symbol;Acc:HGNC:18334]	NM_145719.3	-1.46137	0.00335078	0.0354918	11
735	MEFV	MEFV innate immunity regulator, pyrin [Source:HGNC Symbol;Acc:HGNC:6998]	NM_000243.3	-2.70682	0.00335264	0.0354918	16
736	L3MBTL4	L3MBTL histone methyl-lysine binding protein 4 [Source:HGNC Symbol;Acc:HGNC:26677]	NM_001330559.2	-1.07104	0.00337782	0.0355605	18
737	CPT1B	carnitine palmitoyltransferase 1B [Source:HGNC Symbol;Acc:HGNC:2329]	NM_152246.3	-1.49245	0.00336991	0.0355605	22
738	SPNS1	SPNS lysolipid transporter 1, lysophospholipid [Source:HGNC Symbol;Acc:HGNC:30621]	NM_032038.3	-2.28161	0.00337895	0.0355605	16
739	CABP4	calcium binding protein 4 [Source:HGNC Symbol;Acc:HGNC:1386]	NM_145200.5	-3.40202	0.00337208	0.0355605	11
740	SHROOM3	shroom family member 3 [Source:HGNC Symbol;Acc:HGNC:30422]	NM_020859.4	2.16832	0.00341238	0.0357956	4
741	LAG3	lymphocyte activating 3 [Source:HGNC Symbol;Acc:HGNC:6476]	NM_002286.6	-2.242	0.00342801	0.0359129	12
742	HNF1B	HNF1 homeobox B [Source:HGNC Symbol;Acc:HGNC:11630]	NM_000458.4	-3.8725	0.00346005	0.0362016	17
743	NAA11	N-alpha-acetyltransferase 11, NatA catalytic subunit [Source:HGNC Symbol;Acc:HGNC:28125]	NM_032693.3	-3.60091	0.00349498	0.0364254	4
744	EOMES	eomesodermin [Source:HGNC Symbol;Acc:HGNC:3372]	NM_001278182.2	-2.6245	0.00351651	0.0366009	3
745	RUSC1	RUN and SH3 domain containing 1 [Source:HGNC Symbol;Acc:HGNC:17153]	NM_001105203.2	-1.09189	0.0035297	0.0366747	1
746	CNTN6	contactin 6 [Source:HGNC Symbol;Acc:HGNC:2176]	NM_001289080.2	-1.94243	0.00353283	0.0366778	3
747	SH3D21	SH3 domain containing 21 [Source:HGNC Symbol;Acc:HGNC:26236]	NM_001162530.2	-1.36238	0.00354791	0.0367634	1
748	DENND1C	DENN domain containing 1C [Source:HGNC Symbol;Acc:HGNC:26225]	NM_024898.4	-2.07845	0.00357142	0.0369834	19
749	ZNF385D	zinc finger protein 385D [Source:HGNC Symbol;Acc:HGNC:26191]	NM_024697.3	-1.84899	0.00358612	0.0369932	3
750	PDE1B	phosphodiesterase 1B [Source:HGNC Symbol;Acc:HGNC:8775]	NM_000924.4	-2.13598	0.00357717	0.0369932	12
751	RASGRP2	RAS guanyl releasing protein 2 [Source:HGNC Symbol;Acc:HGNC:9879]	NM_001098671.2	-2.26427	0.00358217	0.0369932	11
752	ADGRG5	adhesion G protein-coupled receptor G5 [Source:HGNC Symbol;Acc:HGNC:19010]	NM_001304376.3	-2.58283	0.0035825	0.0369932	16
753	MCF2	MCF.2 cell line derived transforming sequence [Source:HGNC Symbol;Acc:HGNC:6940]	NM_001171876.2	-3.96099	0.00358395	0.0369932	X
754	ASMT	acetylserotonin O-methyltransferase [Source:HGNC Symbol;Acc:HGNC:750]	NM_001171038.2	-2.48019	0.0035977	0.037089	X
755	KLK10	kallikrein related peptidase 10 [Source:HGNC Symbol;Acc:HGNC:6358]	NM_145888.3	-4.21433	0.00360446	0.037098	19
756	SNX32	sorting nexin 32 [Source:HGNC Symbol;Acc:HGNC:26423]	NM_152760.3	-1.827	0.00364832	0.0373721	11
757	NPHS2	NPHS2 stomatin family member, podocin [Source:HGNC Symbol;Acc:HGNC:13394]	NM_014625.4	-2.17397	0.00366487	0.0373993	1
758	CMTM5	CKLF like MARVEL transmembrane domain containing 5 [Source:HGNC Symbol;Acc:HGNC:19176]	NM_001288746.2	-3.24562	0.00366399	0.0373993	14
759	OTOF	otoferlin [Source:HGNC Symbol;Acc:HGNC:8515]	NM_194248.3	-3.60063	0.00365648	0.0373993	2
760	OR2A12	olfactory receptor family 2 subfamily A member 12 [Source:HGNC Symbol;Acc:HGNC:15082]	NM_001004135.2	-4.53634	0.00365948	0.0373993	7
761	ZC3H12D	zinc finger CCCH-type containing 12D [Source:HGNC Symbol;Acc:HGNC:21175]	NM_207360.3	-1.80485	0.00368124	0.0375189	6
762	UAP1L1	UDP-N-acetylglucosamine pyrophosphorylase 1 like 1 [Source:HGNC Symbol;Acc:HGNC:28082]	NM_207309.3	-1.39276	0.00369936	0.037585	9
763	DRD1	dopamine receptor D1 [Source:HGNC Symbol;Acc:HGNC:3020]	NM_000794.5	-2.92019	0.00369442	0.037585	5
764	KRTAP5-9	keratin associated protein 5-9 [Source:HGNC Symbol;Acc:HGNC:23604]	NM_005553.4	-2.95962	0.00369892	0.037585	11
765	OVCH2	ovochymase 2 [Source:HGNC Symbol;Acc:HGNC:29970]	NM_198185.7	-3.37807	0.00369176	0.037585	11
766	FBXO43	F-box protein 43 [Source:HGNC Symbol;Acc:HGNC:28521]	NM_001029860.4	-1.9336	0.0037101	0.0376685	8
767	OLFML2B	olfactomedin like 2B [Source:HGNC Symbol;Acc:HGNC:24558]	NM_015441.3	-1.77608	0.00372534	0.0377776	1
768	NANOS3	nanos C2HC-type zinc finger 3 [Source:HGNC Symbol;Acc:HGNC:22048]	NM_001098622.3	-2.77654	0.00373043	0.0377817	19
769	RASD2	RASD family member 2 [Source:HGNC Symbol;Acc:HGNC:18229]	NM_014310.4	1.49232	0.00374012	0.0377869	22
770	FCGRT	Fc gamma receptor and transporter [Source:HGNC Symbol;Acc:HGNC:3621]	NM_001136019.3	-1.05246	0.00373506	0.0377869	19
771	TGM1	transglutaminase 1 [Source:HGNC Symbol;Acc:HGNC:11777]	NM_000359.3	-2.11979	0.0037524	0.0378381	14
772	GRM8	glutamate metabotropic receptor 8 [Source:HGNC Symbol;Acc:HGNC:4600]	NM_000845.3	-1.86788	0.00376468	0.0379382	7
773	MMP11	matrix metallopeptidase 11 [Source:HGNC Symbol;Acc:HGNC:7157]	NM_005940.5	-2.90194	0.00376978	0.0379659	22
774	PRR33	proline rich 33 [Source:HGNC Symbol;Acc:HGNC:35118]	NM_001395380.1	-2.62404	0.00377393	0.0379839	11
775	PIWIL2	piwi like RNA-mediated gene silencing 2 [Source:HGNC Symbol;Acc:HGNC:17644]	NM_018068.5	-2.84437	0.00378493	0.038018	8
776	CARD14	caspase recruitment domain family member 14 [Source:HGNC Symbol;Acc:HGNC:16446]	NM_001366385.1	-1.93995	0.00380522	0.0381325	17
777	LRRC74A	leucine rich repeat containing 74A [Source:HGNC Symbol;Acc:HGNC:23346]	NM_001385106.1	-2.92641	0.00381365	0.038149	14
778	NCF4	neutrophil cytosolic factor 4 [Source:HGNC Symbol;Acc:HGNC:7662]	NM_000631.5	-1.9374	0.00383209	0.0383066	22
779	GPRC5A	G protein-coupled receptor class C group 5 member A [Source:HGNC Symbol;Acc:HGNC:9836]	NM_003979.4	-3.3655	0.00383536	0.0383156	12
780	RASSF7	Ras association domain family member 7 [Source:HGNC Symbol;Acc:HGNC:1166]	NM_003475.4	-1.50065	0.0038685	0.0385751	11
781	P2RY4	pyrimidinergic receptor P2Y4 [Source:HGNC Symbol;Acc:HGNC:8542]	NM_002565.4	-1.62212	0.00387144	0.0385805	X
782	SPINK2	serine peptidase inhibitor Kazal type 2 [Source:HGNC Symbol;Acc:HGNC:11245]	NM_001271718.2	-4.25527	0.00389218	0.0386917	4
783	KLHDC8A	kelch domain containing 8A [Source:HGNC Symbol;Acc:HGNC:25573]	NM_018203.3	-2.27449	0.00391046	0.0387541	1
784	MYOC	myocilin [Source:HGNC Symbol;Acc:HGNC:7610]	NM_000261.2	2.99252	0.00393006	0.0388707	1
785	IL17RE	interleukin 17 receptor E [Source:HGNC Symbol;Acc:HGNC:18439]	NM_153480.2	-1.79896	0.00393667	0.0388707	3
786	TJP2	tight junction protein 2 [Source:HGNC Symbol;Acc:HGNC:11828]	NM_004817.4	-2.10136	0.00393591	0.0388707	9
787	CLEC12A	C-type lectin domain family 12 member A [Source:HGNC Symbol;Acc:HGNC:31713]	NM_138337.6	-2.31628	0.00393196	0.0388707	12
788	GRK5	G protein-coupled receptor kinase 5 [Source:HGNC Symbol;Acc:HGNC:4544]	NM_005308.3	-1.36378	0.00394271	0.0389065	10
789	ADRA2A	adrenoceptor alpha 2A [Source:HGNC Symbol;Acc:HGNC:281]	NM_000681.4	-1.5674	0.00395847	0.0390382	10
790	PNPLA1	patatin like phospholipase domain containing 1 [Source:HGNC Symbol;Acc:HGNC:21246]	NM_001374623.1	-3.85448	0.00396167	0.039046	6
791	PSG7	pregnancy specific beta-1-glycoprotein 7 [Source:HGNC Symbol;Acc:HGNC:9524]	NM_002783.3	-3.20822	0.00397899	0.0391927	19
792	ODAD3	outer dynein arm docking complex subunit 3 [Source:HGNC Symbol;Acc:HGNC:28303]	NM_145045.5	1.52413	0.00399709	0.039323	19
793	SEMA4A	semaphorin 4A [Source:HGNC Symbol;Acc:HGNC:10729]	NM_022367.4	-1.63623	0.00402759	0.0395508	1
794	AKNA	AT-hook transcription factor [Source:HGNC Symbol;Acc:HGNC:24108]	NM_001317950.2	-1.09846	0.00404498	0.0396733	9
795	ABHD1	abhydrolase domain containing 1 [Source:HGNC Symbol;Acc:HGNC:17553]	NM_032604.4	-1.04374	0.004063	0.0398258	2
796	LRP1B	LDL receptor related protein 1B [Source:HGNC Symbol;Acc:HGNC:6693]	NM_018557.3	-3.24445	0.00406568	0.0398279	2
797	CYB5R2	cytochrome b5 reductase 2 [Source:HGNC Symbol;Acc:HGNC:24376]	NM_016229.5	-2.03841	0.00406906	0.0398368	11
798	WDR97	WD repeat domain 97 [Source:HGNC Symbol;Acc:HGNC:26959]	NM_001316309.2	-1.36511	0.00407169	0.0398384	8
799	PCBP4	poly(rC) binding protein 4 [Source:HGNC Symbol;Acc:HGNC:8652]	NM_001174100.2	-1.23604	0.00408319	0.0399267	3
800	CHML	CHM like Rab escort protein [Source:HGNC Symbol;Acc:HGNC:1941]	NM_001381853.1	1.40348	0.0040891	0.0399375	1
801	GRIN3A	glutamate ionotropic receptor NMDA type subunit 3A [Source:HGNC Symbol;Acc:HGNC:16767]	NM_133445.3	-1.19205	0.00408933	0.0399375	9
802	FBXO6	F-box protein 6 [Source:HGNC Symbol;Acc:HGNC:13585]	NM_018438.6	-1.23839	0.00409171	0.0399375	1
803	ARHGEF16	Rho guanine nucleotide exchange factor 16 [Source:HGNC Symbol;Acc:HGNC:15515]	NM_014448.4	-2.41384	0.00411431	0.0401096	1
804	PFN2	profilin 2 [Source:HGNC Symbol;Acc:HGNC:8882]	NM_053024.4	1.01302	0.00413264	0.0401465	3
805	NOXA1	NADPH oxidase activator 1 [Source:HGNC Symbol;Acc:HGNC:10668]	NM_001256067.2	-1.41227	0.00414293	0.0401465	9
806	PGPEP1L	pyroglutamyl-peptidase I like [Source:HGNC Symbol;Acc:HGNC:27080]	NM_001167902.2	-2.38798	0.00413853	0.0401465	15
807	SLC6A12	solute carrier family 6 member 12 [Source:HGNC Symbol;Acc:HGNC:11045]	NM_001122848.3	-2.43829	0.0041434	0.0401465	12
808	PDIA2	protein disulfide isomerase family A member 2 [Source:HGNC Symbol;Acc:HGNC:14180]	NM_006849.4	-3.2273	0.00412825	0.0401465	16
809	WAS	WASP actin nucleation promoting factor [Source:HGNC Symbol;Acc:HGNC:12731]	NM_000377.3	-1.19511	0.0041585	0.0401773	X
810	SCARB1	scavenger receptor class B member 1 [Source:HGNC Symbol;Acc:HGNC:1664]	NM_005505.5	-1.21472	0.00415285	0.0401773	12
811	TMC8	transmembrane channel like 8 [Source:HGNC Symbol;Acc:HGNC:20474]	NM_152468.5	-1.27128	0.00415591	0.0401773	17
812	POU2F3	POU class 2 homeobox 3 [Source:HGNC Symbol;Acc:HGNC:19864]	NM_014352.4	-3.00093	0.00415859	0.0401773	11
813	TUBB3	tubulin beta 3 class III [Source:HGNC Symbol;Acc:HGNC:20772]	NM_006086.4	-1.53871	0.00416275	0.0401935	16
814	TNFRSF13C	TNF receptor superfamily member 13C [Source:HGNC Symbol;Acc:HGNC:17755]	NM_052945.4	-2.36352	0.00417657	0.0403027	22
815	IL12RB2	interleukin 12 receptor subunit beta 2 [Source:HGNC Symbol;Acc:HGNC:5972]	NM_001374259.2	-2.05203	0.00422982	0.0407192	1
816	C10orf90	chromosome 10 open reading frame 90 [Source:HGNC Symbol;Acc:HGNC:26563]	NM_001350921.2	-5.6664	0.00423244	0.0407202	10
817	TMPRSS2	transmembrane serine protease 2 [Source:HGNC Symbol;Acc:HGNC:11876]	NM_005656.4	-3.29617	0.00425959	0.040884	21
818	ODF3B	outer dense fiber of sperm tails 3B [Source:HGNC Symbol;Acc:HGNC:34388]	NM_001014440.4	-1.95776	0.00428436	0.0410485	22
819	LRP8	LDL receptor related protein 8 [Source:HGNC Symbol;Acc:HGNC:6700]	NM_004631.5	1.25433	0.0043118	0.0411648	1
820	ZNF683	zinc finger protein 683 [Source:HGNC Symbol;Acc:HGNC:28495]	NM_001114759.3	-4.0119	0.00431117	0.0411648	1
821	LRRC14B	leucine rich repeat containing 14B [Source:HGNC Symbol;Acc:HGNC:37268]	NM_001080478.3	-2.06713	0.00432595	0.0412657	5
822	BSND	barttin CLCNK type accessory subunit beta [Source:HGNC Symbol;Acc:HGNC:16512]	NM_057176.3	-5.28093	0.00432748	0.0412657	1
823	LRRC75B	leucine rich repeat containing 75B [Source:HGNC Symbol;Acc:HGNC:33155]	NM_207644.3	-1.0594	0.00438191	0.0416094	22
824	CAMK4	calcium/calmodulin dependent protein kinase IV [Source:HGNC Symbol;Acc:HGNC:1464]	NM_001744.6	-1.66267	0.00439208	0.0416198	5
825	OVCH1	ovochymase 1 [Source:HGNC Symbol;Acc:HGNC:23080]	NM_001353179.2	-1.42742	0.00440827	0.0417403	12
826	TUNAR	TCL1 upstream neural differentiation-associated RNA [Source:HGNC Symbol;Acc:HGNC:44088]		-2.36894	0.00441801	0.0417563	14
827	SOX3	SRY-box transcription factor 3 [Source:HGNC Symbol;Acc:HGNC:11199]	NM_005634.3	-3.66742	0.00443331	0.0418057	X
828	GPR182	G protein-coupled receptor 182 [Source:HGNC Symbol;Acc:HGNC:13708]	NM_007264.4	-2.47726	0.0044506	0.0418954	12
829	CACNA2D4	calcium voltage-gated channel auxiliary subunit alpha2delta 4 [Source:HGNC Symbol;Acc:HGNC:20202]	NM_172364.5	-2.49432	0.00446219	0.04198	12
830	CD5	CD5 molecule [Source:HGNC Symbol;Acc:HGNC:1685]	NM_014207.4	-1.42869	0.00448001	0.0421231	11
831	C10orf53	chromosome 10 open reading frame 53 [Source:HGNC Symbol;Acc:HGNC:27421]	NM_001042427.3	-3.72072	0.00448727	0.0421668	10
832	TSKS	testis specific serine kinase substrate [Source:HGNC Symbol;Acc:HGNC:30719]	NM_021733.2	-5.69937	0.00449213	0.0421878	19
833	ZMYND15	zinc finger MYND-type containing 15 [Source:HGNC Symbol;Acc:HGNC:20997]	NM_001136046.3	-2.47128	0.00450903	0.0423219	17
834	RNF39	ring finger protein 39 [Source:HGNC Symbol;Acc:HGNC:18064]	NM_025236.4	-1.57202	0.00451902	0.0423699	6
835	HMCN1	hemicentin 1 [Source:HGNC Symbol;Acc:HGNC:19194]	NM_031935.3	-1.62198	0.00452591	0.0423818	1
836	BEAN1	brain expressed associated with NEDD4 1 [Source:HGNC Symbol;Acc:HGNC:24160]	NM_001178020.3	-1.51859	0.00453041	0.0423994	16
837	TNFSF14	TNF superfamily member 14 [Source:HGNC Symbol;Acc:HGNC:11930]	NM_001376887.1	-3.62896	0.00453665	0.0424086	19
838	OR56B2P	olfactory receptor family 56 subfamily B member 2 pseudogene [Source:HGNC Symbol;Acc:HGNC:15246]	NM_001396057.1	-4.56183	0.00453584	0.0424086	11
839	MSH5	mutS homolog 5 [Source:HGNC Symbol;Acc:HGNC:7328]	NM_172166.4	-1.15681	0.00455117	0.0425197	6
840	KCNG2	potassium voltage-gated channel modifier subfamily G member 2 [Source:HGNC Symbol;Acc:HGNC:6249]	NM_012283.2	-2.21355	0.00455614	0.0425416	18
841	HDAC9	histone deacetylase 9 [Source:HGNC Symbol;Acc:HGNC:14065]	NM_178425.4	-1.46466	0.00456098	0.0425459	7
842	OPLAH	5-oxoprolinase, ATP-hydrolysing [Source:HGNC Symbol;Acc:HGNC:8149]	NM_017570.5	-2.58606	0.00457302	0.042576	8
843	CD37	CD37 molecule [Source:HGNC Symbol;Acc:HGNC:1666]	NM_001774.3	-1.59488	0.00460211	0.0427728	19
844	MISP	mitotic spindle positioning [Source:HGNC Symbol;Acc:HGNC:27000]	NM_173481.4	-3.36286	0.00460475	0.0427728	19
845	SLC16A8	solute carrier family 16 member 8 [Source:HGNC Symbol;Acc:HGNC:16270]	NM_013356.3	-1.52413	0.00467508	0.0432483	22
846	SNX15	sorting nexin 15 [Source:HGNC Symbol;Acc:HGNC:14978]	NM_013306.5	-1.83799	0.00467322	0.0432483	11
847	CYSLTR1	cysteinyl leukotriene receptor 1 [Source:HGNC Symbol;Acc:HGNC:17451]	NM_006639.4	-1.29958	0.0047385	0.0437384	X
848	EOGT	EGF domain specific O-linked N-acetylglucosamine transferase [Source:HGNC Symbol;Acc:HGNC:28526]	NM_001278689.2	-1.01166	0.00475681	0.0438572	3
849	VSTM5	V-set and transmembrane domain containing 5 [Source:HGNC Symbol;Acc:HGNC:34443]	NM_001144871.2	-1.43344	0.00476241	0.0438587	11
850	ILDR2	immunoglobulin like domain containing receptor 2 [Source:HGNC Symbol;Acc:HGNC:18131]	NM_199351.3	-1.7237	0.00476745	0.0438801	1
851	ACE	angiotensin I converting enzyme [Source:HGNC Symbol;Acc:HGNC:2707]	NM_000789.4	-1.13005	0.00478087	0.043948	17
852	CYTIP	cytohesin 1 interacting protein [Source:HGNC Symbol;Acc:HGNC:9506]	NM_004288.5	-1.65999	0.004783	0.043948	2
853	CREG2	cellular repressor of E1A stimulated genes 2 [Source:HGNC Symbol;Acc:HGNC:14272]	NM_153836.4	-2.58188	0.00480716	0.0440725	2
854	HPD	4-hydroxyphenylpyruvate dioxygenase [Source:HGNC Symbol;Acc:HGNC:5147]	NM_002150.3	-2.89828	0.00480891	0.0440725	12
855	GMFG	glia maturation factor gamma [Source:HGNC Symbol;Acc:HGNC:4374]	NM_004877.4	-2.01002	0.00483835	0.0442552	19
856	LMOD1	leiomodin 1 [Source:HGNC Symbol;Acc:HGNC:6647]	NM_012134.3	-2.09905	0.00484267	0.0442695	1
857	RCN3	reticulocalbin 3 [Source:HGNC Symbol;Acc:HGNC:21145]	NM_020650.3	-2.02932	0.00484999	0.0443114	19
858	TTC29	tetratricopeptide repeat domain 29 [Source:HGNC Symbol;Acc:HGNC:29936]	NM_031956.4	-3.64607	0.00487823	0.0444687	4
859	KCNT1	potassium sodium-activated channel subfamily T member 1 [Source:HGNC Symbol;Acc:HGNC:18865]	NM_020822.3	-2.20577	0.00490356	0.0446241	9
860	TONSL	tonsoku like, DNA repair protein [Source:HGNC Symbol;Acc:HGNC:7801]	NM_013432.5	-1.44403	0.00491844	0.0447342	8
861	PDYN	prodynorphin [Source:HGNC Symbol;Acc:HGNC:8820]	NM_024411.5	-6.12741	0.00492604	0.0447781	20
862	MEOX2	mesenchyme homeobox 2 [Source:HGNC Symbol;Acc:HGNC:7014]	NM_005924.5	-2.78041	0.00493239	0.0448106	7
863	NXPE4	neurexophilin and PC-esterase domain family member 4 [Source:HGNC Symbol;Acc:HGNC:23117]	NM_001077639.2	-2.18393	0.00496974	0.0449728	11
864	FAM180B	family with sequence similarity 180 member B [Source:HGNC Symbol;Acc:HGNC:34451]	NM_001164379.3	-2.14226	0.00500163	0.0451372	11
865	MYH4	myosin heavy chain 4 [Source:HGNC Symbol;Acc:HGNC:7574]	NM_017533.2	-5.59631	0.00500189	0.0451372	17
866	BCL2L12	BCL2 like 12 [Source:HGNC Symbol;Acc:HGNC:13787]	NM_138639.2	-2.79808	0.00500928	0.0451535	19
867	FER1L5	fer-1 like family member 5 [Source:HGNC Symbol;Acc:HGNC:19044]	NM_001293083.2	-1.01882	0.00505094	0.0454782	2
868	CD247	CD247 molecule [Source:HGNC Symbol;Acc:HGNC:1677]	NM_198053.3	-1.95878	0.00506359	0.0455159	1
869	EMILIN2	elastin microfibril interfacer 2 [Source:HGNC Symbol;Acc:HGNC:19881]	NM_032048.3	-1.1574	0.00506824	0.0455324	18
870	C1orf94	chromosome 1 open reading frame 94 [Source:HGNC Symbol;Acc:HGNC:28250]	NM_001134734.2	-4.36694	0.00507585	0.0455754	1
871	PLCG2	phospholipase C gamma 2 [Source:HGNC Symbol;Acc:HGNC:9066]	NM_002661.5	-1.2132	0.00507898	0.0455782	16
872	NEDD9	neural precursor cell expressed, developmentally down-regulated 9 [Source:HGNC Symbol;Acc:HGNC:7733]	NM_006403.4	-1.47096	0.00510702	0.0457669	6
873	SH3TC1	SH3 domain and tetratricopeptide repeats 1 [Source:HGNC Symbol;Acc:HGNC:26009]	NM_018986.5	-1.98549	0.0051151	0.0458004	4
874	C1QTNF2	C1q and TNF related 2 [Source:HGNC Symbol;Acc:HGNC:14325]	NM_031908.6	-1.69159	0.00514381	0.0460319	5
875	RTP4	receptor transporter protein 4 [Source:HGNC Symbol;Acc:HGNC:23992]	NM_022147.3	-1.68722	0.00515685	0.0460839	3
876	LSP1	lymphocyte specific protein 1 [Source:HGNC Symbol;Acc:HGNC:6707]	NM_002339.3	-1.76446	0.00515818	0.0460839	11
877	FFAR4	free fatty acid receptor 4 [Source:HGNC Symbol;Acc:HGNC:19061]	NM_001195755.2	1.87196	0.00518774	0.0461696	10
878	STYK1	serine/threonine/tyrosine kinase 1 [Source:HGNC Symbol;Acc:HGNC:18889]	NM_018423.3	-1.81692	0.00518482	0.0461696	12
879	FUT1	fucosyltransferase 1 (H blood group) [Source:HGNC Symbol;Acc:HGNC:4012]	NM_001384359.1	-2.50194	0.00517904	0.0461696	19
880	MMP2	matrix metallopeptidase 2 [Source:HGNC Symbol;Acc:HGNC:7166]	NM_004530.6	1.87751	0.00520792	0.0462572	16
881	LY96	lymphocyte antigen 96 [Source:HGNC Symbol;Acc:HGNC:17156]	NM_015364.5	1.61003	0.00523533	0.0464391	8
882	MINAR1	membrane integral NOTCH2 associated receptor 1 [Source:HGNC Symbol;Acc:HGNC:29172]	NM_015206.3	1.32649	0.00524908	0.0465355	15
883	KEL	Kell metallo-endopeptidase (Kell blood group) [Source:HGNC Symbol;Acc:HGNC:6308]	NM_000420.3	-2.66699	0.00526028	0.0466092	7
884	CXCL17	C-X-C motif chemokine ligand 17 [Source:HGNC Symbol;Acc:HGNC:19232]	NM_198477.3	-1.68216	0.00528831	0.0467739	19
885	STYXL2	serine/threonine/tyrosine interacting like 2 [Source:HGNC Symbol;Acc:HGNC:25034]	NM_001080426.3	-5.03938	0.00529046	0.0467739	1
886	TREH	trehalase [Source:HGNC Symbol;Acc:HGNC:12266]	NM_007180.3	-2.66412	0.0053342	0.0470319	11
887	VWA5B2	von Willebrand factor A domain containing 5B2 [Source:HGNC Symbol;Acc:HGNC:25144]	NM_001390846.1	-1.23974	0.00534652	0.0470634	3
888	CEACAM20	CEA cell adhesion molecule 20 [Source:HGNC Symbol;Acc:HGNC:24879]	NM_001102597.3	-4.67221	0.00534423	0.0470634	19
889	SCNN1B	sodium channel epithelial 1 subunit beta [Source:HGNC Symbol;Acc:HGNC:10600]	NM_000336.3	-3.1853	0.00536112	0.0471196	16
890	FAM90A12P	family with sequence similarity 90 member A12, pseudogene [Source:HGNC Symbol;Acc:HGNC:32260]		-3.46925	0.00536166	0.0471196	8
891	C9orf50	chromosome 9 open reading frame 50 [Source:HGNC Symbol;Acc:HGNC:23677]	NM_199350.4	-3.09687	0.00536872	0.0471271	9
892	WEE2	WEE2 oocyte meiosis inhibiting kinase [Source:HGNC Symbol;Acc:HGNC:19684]	NM_001105558.1	-2.35102	0.0053876	0.0472191	7
893	TM7SF2	transmembrane 7 superfamily member 2 [Source:HGNC Symbol;Acc:HGNC:11863]	NM_003273.6	-1.30464	0.00541451	0.0472752	11
894	GRAMD2A	GRAM domain containing 2A [Source:HGNC Symbol;Acc:HGNC:27287]	NM_001012642.3	-1.86404	0.0054142	0.0472752	15
895	TRIM46	tripartite motif containing 46 [Source:HGNC Symbol;Acc:HGNC:19019]	NM_025058.5	-1.38161	0.00542464	0.047338	1
896	ZNF185	zinc finger protein 185 with LIM domain [Source:HGNC Symbol;Acc:HGNC:12976]	NM_001395254.1	1.67336	0.00547331	0.047703	X
897	ZNF804B	zinc finger protein 804B [Source:HGNC Symbol;Acc:HGNC:21958]	NM_181646.5	-3.73316	0.00547587	0.047703	7
898	SLC4A9	solute carrier family 4 member 9 [Source:HGNC Symbol;Acc:HGNC:11035]	NM_031467.3	-2.2888	0.00549236	0.0477999	5
899	ZGPAT	zinc finger CCCH-type and G-patch domain containing [Source:HGNC Symbol;Acc:HGNC:15948]	NM_181485.3	-1.61245	0.00552304	0.0479634	20
900	LILRB1	leukocyte immunoglobulin like receptor B1 [Source:HGNC Symbol;Acc:HGNC:6605]	NM_001081637.3	-1.46851	0.00553865	0.0480731	19
901	DLEU7	deleted in lymphocytic leukemia 7 [Source:HGNC Symbol;Acc:HGNC:17567]	NM_001306135.2	-2.41369	0.00555776	0.048213	13
902	BCL6	BCL6 transcription repressor [Source:HGNC Symbol;Acc:HGNC:1001]	NM_001706.5	-1.37506	0.00559262	0.0484374	3
903	SLC16A3	solute carrier family 16 member 3 [Source:HGNC Symbol;Acc:HGNC:10924]	NM_004207.4	-1.30611	0.00560227	0.048443	17
904	MYOCD	myocardin [Source:HGNC Symbol;Acc:HGNC:16067]	NM_001146312.3	-1.93698	0.00560888	0.0484715	17
905	PROSER2	proline and serine rich 2 [Source:HGNC Symbol;Acc:HGNC:23728]	NM_153256.4	-2.06598	0.00562112	0.0485021	10
906	CSMD3	CUB and Sushi multiple domains 3 [Source:HGNC Symbol;Acc:HGNC:19291]	NM_198123.2	-3.11638	0.00562923	0.0485461	8
907	CCDC180	coiled-coil domain containing 180 [Source:HGNC Symbol;Acc:HGNC:29303]	NM_020893.6	-1.43674	0.00563238	0.0485473	9
908	ZFP36	ZFP36 ring finger protein [Source:HGNC Symbol;Acc:HGNC:12862]	NM_003407.5	-1.58943	0.00563656	0.0485574	19
909	MFAP5	microfibril associated protein 5 [Source:HGNC Symbol;Acc:HGNC:29673]	NM_003480.4	-3.45253	0.00567477	0.0486788	12
910	LAMC2	laminin subunit gamma 2 [Source:HGNC Symbol;Acc:HGNC:6493]	NM_005562.3	-2.39455	0.00568442	0.0487284	1
911	GLI1	GLI family zinc finger 1 [Source:HGNC Symbol;Acc:HGNC:4317]	NM_005269.3	-3.76503	0.00568659	0.0487284	12
912	IRF8	interferon regulatory factor 8 [Source:HGNC Symbol;Acc:HGNC:5358]	NM_002163.4	-1.02377	0.0057242	0.0488826	16
913	KCNH5	potassium voltage-gated channel subfamily H member 5 [Source:HGNC Symbol;Acc:HGNC:6254]	NM_139318.5	-1.82724	0.00573013	0.0488826	14
914	SYNGR3	synaptogyrin 3 [Source:HGNC Symbol;Acc:HGNC:11501]	NM_004209.6	-1.83686	0.00572384	0.0488826	16
915	ACRV1	acrosomal vesicle protein 1 [Source:HGNC Symbol;Acc:HGNC:127]	NM_001612.6	-2.10889	0.00573276	0.0488826	11
916	HGFAC	HGF activator [Source:HGNC Symbol;Acc:HGNC:4894]	NM_001528.4	-3.13043	0.00573148	0.0488826	4
917	KRT23	keratin 23 [Source:HGNC Symbol;Acc:HGNC:6438]	NM_015515.5	-2.75344	0.00574656	0.0489229	17
918	CCDC60	coiled-coil domain containing 60 [Source:HGNC Symbol;Acc:HGNC:28610]	NM_178499.5	-1.80229	0.0057618	0.0490087	12
919	MYLK2	myosin light chain kinase 2 [Source:HGNC Symbol;Acc:HGNC:16243]	NM_033118.4	-2.90422	0.00577984	0.0491362	20
920	F2RL2	coagulation factor II thrombin receptor like 2 [Source:HGNC Symbol;Acc:HGNC:3539]	NM_004101.4	-2.0688	0.00579601	0.0492446	5
921	ESRRA	estrogen related receptor alpha [Source:HGNC Symbol;Acc:HGNC:3471]	NM_004451.5	-1.11295	0.00580363	0.0492508	11
922	CDC45	cell division cycle 45 [Source:HGNC Symbol;Acc:HGNC:1739]	NM_003504.5	-2.66743	0.00580551	0.0492508	22
923	ATF3	activating transcription factor 3 [Source:HGNC Symbol;Acc:HGNC:785]	NM_001674.4	-1.84996	0.00583815	0.0494756	1
924	AARSD1	alanyl-tRNA synthetase domain containing 1 [Source:HGNC Symbol;Acc:HGNC:28417]	NM_001261434.2	-1.10312	0.00585427	0.0495862	17
925	ACSM5	acyl-CoA synthetase medium chain family member 5 [Source:HGNC Symbol;Acc:HGNC:26060]	NM_017888.3	-2.26066	0.00588099	0.0497343	16
926	C11orf16	chromosome 11 open reading frame 16 [Source:HGNC Symbol;Acc:HGNC:1169]	NM_020643.3	-1.23747	0.00591145	0.0498896	11
927	CSF2RB	colony stimulating factor 2 receptor subunit beta [Source:HGNC Symbol;Acc:HGNC:2436]	NM_000395.3	-1.39078	0.00590914	0.0498896	22
928	PTPN14	protein tyrosine phosphatase non-receptor type 14 [Source:HGNC Symbol;Acc:HGNC:9647]	NM_005401.5	1.48234	0.00592772	0.0499346	1
DISC1
CACNA1C
DISC1
CACNA1C
OPRM1

## Sheet: Table S3
Supplementary table 2. GSEA results; the GO biological Process enriched for the genese differentially expressed in smatotroph PitNETs with chromosome 11 loss and cytogenetically stable smatotroph PitNET, the categories of processes were assigned manually
	Name	ES	NES	pvalue	padj	size	Category of the process
1	GOBP_CYTOPLASMIC_TRANSLATION	0.5435	2.8722	0	0	156	protein sythesis_maturation
2	GOBP_RIBOSOMAL_SMALL_SUBUNIT_BIOGENESIS	0.5579	2.7622	0	0	104	ribisome biogenesis
3	GOBP_RIBOSOMAL_LARGE_SUBUNIT_BIOGENESIS	0.5808	2.7096	0	0	76	ribisome biogenesis
4	GOBP_PROTEIN_FOLDING	0.4762	2.6478	0	0	223	protein sythesis_maturation
5	GOBP_CHAPERONE_MEDIATED_PROTEIN_COMPLEX_ASSEMBLY	0.7601	2.645	0	0	23	protein sythesis_maturation
6	GOBP_DE_NOVO_PROTEIN_FOLDING	0.6314	2.6405	0	0	41	protein sythesis_maturation
7	GOBP_CHAPERONE_MEDIATED_PROTEIN_FOLDING	0.5678	2.6312	0	0	75	protein sythesis_maturation
8	GOBP_RIBOSOME_BIOGENESIS	0.4482	2.6103	0	0	325	ribisome biogenesis
9	GOBP_MATURATION_OF_LSU_RRNA	0.7058	2.5882	0	0	28	ribisome biogenesis
10	GOBP_RIBOSOME_ASSEMBLY	0.5661	2.5106	0	0	64	ribisome biogenesis
11	GOBP_REGULATION_OF_PROTEASOMAL_UBIQUITIN_DEPENDENT_PROTEIN_CATABOLIC_PROCESS	0.4684	2.461	0	0	144	protein ubiquitination/protein catabolic process
12	GOBP_RIBONUCLEOPROTEIN_COMPLEX_BIOGENESIS	0.396	2.4389	0	0	502	ribisome biogenesis
13	GOBP_POSITIVE_REGULATION_OF_PROTEASOMAL_UBIQUITIN_DEPENDENT_PROTEIN_CATABOLIC_PROCESS	0.4986	2.424	0	0	94	protein ubiquitination/protein catabolic process
14	GOBP_REGULATION_OF_UBIQUITIN_DEPENDENT_PROTEIN_CATABOLIC_PROCESS	0.4396	2.4028	0	0	180	protein ubiquitination/protein catabolic process
15	GOBP_RESPONSE_TO_TOPOLOGICALLY_INCORRECT_PROTEIN	0.4366	2.3071	0	0	158	protein sythesis_maturation
16	GOBP_POSITIVE_REGULATION_OF_PROTEASOMAL_PROTEIN_CATABOLIC_PROCESS	0.44	2.2474	0	0	117	protein ubiquitination/protein catabolic process
17	GOBP_RRNA_METABOLIC_PROCESS	0.3951	2.2347	0	0	264	ribisome biogenesis
18	GOBP_POSITIVE_REGULATION_OF_UBIQUITIN_DEPENDENT_PROTEIN_CATABOLIC_PROCESS	0.4297	2.1917	0	0	115	protein ubiquitination/protein catabolic process
19	GOBP_PROTEIN_STABILIZATION	0.392	2.1804	0	0	217	protein sythesis_maturation
20	GOBP_REGULATION_OF_PROTEASOMAL_PROTEIN_CATABOLIC_PROCESS	0.3923	2.1682	0	0	196	protein ubiquitination/protein catabolic process
21	GOBP_REGULATION_OF_PROTEIN_STABILITY	0.3621	2.1199	0	0	327	protein sythesis_maturation
22	GOBP_REGULATION_OF_PROTEIN_UBIQUITINATION	0.3831	2.1175	0	0	199	protein sythesis_maturation
23	GOBP_RNA_LOCALIZATION	0.3859	2.1148	0	0	197	Regulation of Protein and RNA transport
24	GOBP_PROTEIN_LOCALIZATION_TO_NUCLEUS	0.3628	2.1095	0	0	310	Regulation of Protein and RNA transport
25	GOBP_REGULATION_OF_PROTEOLYSIS_INVOLVED_IN_PROTEIN_CATABOLIC_PROCESS	0.3695	2.0897	0	0	236	protein ubiquitination/protein catabolic process
26	GOBP_REGULATION_OF_PROTEIN_LOCALIZATION_TO_NUCLEUS	0.4009	2.0861	0	0	143	Regulation of Protein and RNA transport
27	GOBP_REGULATION_OF_POST_TRANSLATIONAL_PROTEIN_MODIFICATION	0.3599	2.0474	0	0	284	protein sythesis_maturation
28	GOBP_PROTEIN_RNA_COMPLEX_ORGANIZATION	0.3586	2.005	0	0	241	ribisome biogenesis
29	GOBP_NUCLEAR_TRANSPORT	0.3253	1.8839	0	0	330	Regulation of Protein and RNA transport
30	GOBP_NCRNA_PROCESSING	0.3093	1.8751	0	0	440	ribisome biogenesis
31	GOBP_ESTABLISHMENT_OF_PROTEIN_LOCALIZATION_TO_ORGANELLE	0.2958	1.813	0	0	457	Regulation of Protein and RNA transport
32	GOBP_POST_TRANSCRIPTIONAL_REGULATION_OF_GENE_EXPRESSION	0.2783	1.7259	0	0	1087	protein sythesis_maturation
33	GOBP_REGULATION_OF_AMIDE_METABOLIC_PROCESS	0.264	1.6387	0	0	603
34	GOBP_T_CELL_ACTIVATION	-0.352	-1.7196	0	0	567	immunology
35	GOBP_REGULATION_OF_T_CELL_ACTIVATION	-0.3704	-1.7619	0	0	381	immunology
36	GOBP_REGULATION_OF_CELL_CELL_ADHESION	-0.3684	-1.7848	0	0	495	cell-cell adhesion
37	GOBP_LEUKOCYTE_MEDIATED_IMMUNITY	-0.3788	-1.7982	0	0	458	immunology
38	GOBP_LEUKOCYTE_CELL_CELL_ADHESION	-0.3834	-1.8345	0	0	419	immunology
39	GOBP_ADAPTIVE_IMMUNE_RESPONSE_BASED_ON_SOMATIC_RECOMBINATION_OF_IMMUNE_RECEPTORS_BUILT_FROM_IMMUNOGLOBULIN_SUPERFAMILY_DOMAINS	-0.3977	-1.8547	0	0	371	immunology
40	GOBP_POSITIVE_REGULATION_OF_CELL_ADHESION	-0.3827	-1.8587	0	0	482	cell-cell adhesion
41	GOBP_POSITIVE_REGULATION_OF_CELL_CELL_ADHESION	-0.4086	-1.9132	0	0	322	cell-cell adhesion
42	GOBP_POSITIVE_REGULATION_OF_LEUKOCYTE_CELL_CELL_ADHESION	-0.415	-1.9248	0	0	275	immunology
43	GOBP_DETECTION_OF_STIMULUS	-0.4185	-1.9467	0	0	676
44	GOBP_ADAPTIVE_IMMUNE_RESPONSE	-0.413	-1.99	0	0	745	immunology
45	GOBP_DETECTION_OF_STIMULUS_INVOLVED_IN_SENSORY_PERCEPTION	-0.4484	-1.9958	0	0	549
46	GOBP_CHLORIDE_TRANSPORT	-0.4862	-2.0618	0	0	126	Ion transport
47	GOBP_INORGANIC_ANION_TRANSPORT	-0.4699	-2.0894	0	0	172	Ion transport
48	GOBP_CHAPERONE_COFACTOR_DEPENDENT_PROTEIN_REFOLDING	0.6414	2.513	0	0.0001	32	protein sythesis_maturation
49	GOBP_PROTEIN_LOCALIZATION_TO_NUCLEAR_BODY	0.8496	2.4874	0	0.0001	12	Regulation of Protein and RNA transport
50	GOBP_MATURATION_OF_SSU_RRNA	0.5279	2.294	0	0.0001	53	ribisome biogenesis
51	GOBP_CELLULAR_RESPONSE_TO_TOPOLOGICALLY_INCORRECT_PROTEIN	0.4292	2.1543	0	0.0001	109	protein sythesis_maturation
52	GOBP_RNA_CATABOLIC_PROCESS	0.3008	1.7274	0	0.0001	368
53	GOBP_REGULATION_OF_PROTEIN_CATABOLIC_PROCESS	0.2806	1.673	0	0.0001	364	protein ubiquitination/protein catabolic process
54	GOBP_MACROAUTOPHAGY	0.2859	1.6667	0	0.0001	335
55	GOBP_POSITIVE_REGULATION_OF_CATABOLIC_PROCESS	0.2544	1.5784	0	0.0001	604	protein ubiquitination/protein catabolic process
56	GOBP_MONONUCLEAR_CELL_DIFFERENTIATION	-0.3401	-1.6445	0	0.0001	482	immunology
57	GOBP_REGULATION_OF_LEUKOCYTE_PROLIFERATION	-0.3907	-1.8045	0	0.0001	267	immunology
58	GOBP_ADENYLATE_CYCLASE_MODULATING_G_PROTEIN_COUPLED_RECEPTOR_SIGNALING_PATHWAY	-0.415	-1.8972	0	0.0001	248
59	GOBP_INORGANIC_ANION_TRANSMEMBRANE_TRANSPORT	-0.4744	-2.0215	0	0.0001	133	Ion transport
60	GOBP_REGULATION_OF_ESTABLISHMENT_OF_PROTEIN_LOCALIZATION_TO_CHROMOSOME	0.8404	2.4604	0	0.0002	12	Regulation of Protein and RNA transport
61	GOBP_POSITIVE_REGULATION_OF_PROTEIN_LOCALIZATION_TO_NUCLEUS	0.4289	2.0724	0	0.0002	93	Regulation of Protein and RNA transport
62	GOBP_POSITIVE_REGULATION_OF_PROTEOLYSIS_INVOLVED_IN_PROTEIN_CATABOLIC_PROCESS	0.3717	1.9456	0	0.0002	140	protein ubiquitination/protein catabolic process
63	GOBP_REGULATION_OF_LYMPHOCYTE_ACTIVATION	-0.3344	-1.6253	0	0.0002	507	immunology
64	GOBP_SENSORY_PERCEPTION_OF_CHEMICAL_STIMULUS	-0.4461	-1.9432	0	0.0002	535
65	GOBP_ADENYLATE_CYCLASE_ACTIVATING_G_PROTEIN_COUPLED_RECEPTOR_SIGNALING_PATHWAY	-0.4597	-1.9799	0	0.0002	158
66	GOBP_CELL_ADHESION_MEDIATED_BY_INTEGRIN	-0.5055	-2.0627	0	0.0002	88	cell-cell adhesion
67	GOBP_POSITIVE_REGULATION_OF_ESTABLISHMENT_OF_PROTEIN_LOCALIZATION_TO_TELOMERE	0.8602	2.3673	0	0.0003	10	Regulation of Protein and RNA transport
68	GOBP_CELLULAR_RESPONSE_TO_UNFOLDED_PROTEIN	0.4245	2.0511	0	0.0003	89	protein sythesis_maturation
69	GOBP_NUCLEAR_EXPORT	0.354	1.924	0	0.0003	168	Regulation of Protein and RNA transport
70	GOBP_MRNA_CATABOLIC_PROCESS	0.3107	1.7747	0	0.0003	312	mRNA processing
71	GOBP_REGULATION_OF_MONOATOMIC_ION_TRANSPORT	-0.3249	-1.5875	0	0.0003	572	Ion transport
72	GOBP_TAXIS	-0.3458	-1.6658	0	0.0003	470	immunology
73	GOBP_ESTABLISHMENT_OF_PROTEIN_LOCALIZATION_TO_TELOMERE	0.7598	2.4603	0	0.0004	18	Regulation of Protein and RNA transport
74	GOBP_IMPORT_INTO_NUCLEUS	0.3432	1.8426	0	0.0004	166	Regulation of Protein and RNA transport
75	GOBP_CALCIUM_ION_TRANSPORT	-0.3384	-1.6286	0	0.0004	445	Ion transport
76	GOBP_EXTERNAL_ENCAPSULATING_STRUCTURE_ORGANIZATION	-0.3646	-1.7106	0	0.0004	325
77	GOBP_REGULATION_OF_LEUKOCYTE_MEDIATED_IMMUNITY	-0.3845	-1.7651	0	0.0004	250	immunology
78	GOBP_ALPHA_BETA_T_CELL_ACTIVATION	-0.4209	-1.8715	0	0.0004	181	immunology
79	GOBP_MONOATOMIC_ANION_TRANSPORT	-0.4265	-1.8994	0	0.0004	173	Ion transport
80	GOBP_PROTEIN_NEDDYLATION	0.6495	2.4251	0	0.0005	28	protein sythesis_maturation
81	GOBP_MITOCHONDRIAL_GENE_EXPRESSION	0.3398	1.8449	0	0.0005	163
82	GOBP_CELL_SUBSTRATE_ADHESION	-0.3533	-1.6814	0	0.0005	356	cell-cell adhesion
83	GOBP_MYELOID_LEUKOCYTE_ACTIVATION	-0.3971	-1.8146	0	0.0005	243	immunology
84	GOBP_NUCLEAR_TRANSCRIBED_MRNA_CATABOLIC_PROCESS	0.3678	1.9079	0	0.0006	130	mRNA processing
85	GOBP_MRNA_PROCESSING	0.2476	1.5254	0	0.0006	515	mRNA processing
86	GOBP_SENSORY_PERCEPTION	-0.3197	-1.561	0	0.0006	981
87	GOBP_LYMPHOCYTE_MEDIATED_IMMUNITY	-0.3674	-1.7088	0	0.0006	358	immunology
88	GOBP_POSITIVE_REGULATION_OF_TELOMERASE_RNA_LOCALIZATION_TO_CAJAL_BODY	0.7714	2.4253	0	0.0007	15	Regulation of Protein and RNA transport
89	GOBP_REGULATION_OF_PROTEIN_LOCALIZATION_TO_CHROMOSOME_TELOMERIC_REGION	0.7775	2.4218	0	0.0007	14	Regulation of Protein and RNA transport
90	GOBP_PROTEIN_LOCALIZATION_TO_CHROMOSOME	0.3839	1.9446	0	0.0007	119	Regulation of Protein and RNA transport
91	GOBP_GOLGI_VESICLE_TRANSPORT	0.2765	1.5951	0	0.0007	300	protein sythesis_maturation
92	GOBP_POSITIVE_REGULATION_OF_CELL_ACTIVATION	-0.3387	-1.614	0	0.0007	396	immunology
93	GOBP_REGULATION_OF_INFLAMMATORY_RESPONSE	-0.3435	-1.6276	0	0.0007	428	immunology
94	GOBP_CELL_ACTIVATION_INVOLVED_IN_IMMUNE_RESPONSE	-0.3685	-1.714	0	0.0007	307	immunology
95	GOBP_POSITIVE_REGULATION_OF_PEPTIDYL_TYROSINE_PHOSPHORYLATION	-0.4175	-1.8343	0	0.0009	168
96	GOBP_DETECTION_OF_ABIOTIC_STIMULUS	-0.4486	-1.9064	0	0.0009	141
97	GOBP_PROTEIN_REFOLDING	0.6666	2.3741	0	0.001	27	protein sythesis_maturation
98	GOBP_NEGATIVE_REGULATION_OF_PROTEIN_UBIQUITINATION	0.4335	2.0399	0	0.001	78	protein sythesis_maturation
99	GOBP_NEGATIVE_REGULATION_OF_POST_TRANSLATIONAL_PROTEIN_MODIFICATION	0.4144	2.0055	0	0.001	97	protein sythesis_maturation
100	GOBP_RNA_3_END_PROCESSING	0.4019	1.9602	0	0.001	102	mRNA processing
101	GOBP_ENDOPLASMIC_RETICULUM_TO_GOLGI_VESICLE_MEDIATED_TRANSPORT	0.3624	1.8749	0	0.001	138	protein sythesis_maturation
102	GOBP_POSITIVE_REGULATION_OF_CYTOKINE_PRODUCTION	-0.3271	-1.5831	0	0.001	500	immunology
103	GOBP_REGULATION_OF_IMMUNE_EFFECTOR_PROCESS	-0.3431	-1.6266	0	0.001	391	immunology
104	GOBP_POSITIVE_REGULATION_OF_PROTEIN_MODIFICATION_BY_SMALL_PROTEIN_CONJUGATION_OR_REMOVAL	0.3661	1.8959	0	0.0011	131	protein sythesis_maturation
105	GOBP_PROTEIN_MODIFICATION_BY_SMALL_PROTEIN_REMOVAL	0.3793	1.9214	0	0.0012	134	protein sythesis_maturation
106	GOBP_CALCIUM_ION_TRANSMEMBRANE_TRANSPORT	-0.3453	-1.63	0	0.0012	352	Ion transport
107	GOBP_LEUKOCYTE_PROLIFERATION	-0.3536	-1.6592	0	0.0012	351	immunology
108	GOBP_DIGESTION	-0.4698	-1.9344	0	0.0012	134
109	GOBP_INCLUSION_BODY_ASSEMBLY	0.665	2.3141	0	0.0013	24
110	GOBP_SENSORY_PERCEPTION_OF_SMELL	-0.4809	-1.9558	0	0.0013	456
111	GOBP_TELOMERASE_RNA_LOCALIZATION	0.6963	2.3104	0	0.0014	19	Regulation of Protein and RNA transport
112	GOBP_NEGATIVE_REGULATION_OF_UBIQUITIN_DEPENDENT_PROTEIN_CATABOLIC_PROCESS	0.4967	2.1648	0	0.0014	53	protein ubiquitination/protein catabolic process
113	GOBP_CYTOKINE_MEDIATED_SIGNALING_PATHWAY	-0.3274	-1.5795	0	0.0014	512	immunology
114	GOBP_RNA_CAPPING	0.5522	2.2757	0	0.0015	37	mRNA processing
115	GOBP_NEGATIVE_REGULATION_OF_CELL_ACTIVATION	-0.3888	-1.7645	0	0.0015	223	immunology
116	GOBP_POSITIVE_REGULATION_OF_CYTOSOLIC_CALCIUM_ION_CONCENTRATION	-0.4138	-1.8204	0	0.0015	173
117	GOBP_MITOCHONDRIAL_MEMBRANE_ORGANIZATION	0.3663	1.8784	0	0.0016	119
118	GOBP_WOUND_HEALING	-0.3297	-1.5804	0	0.0016	425	Wound healing/platelet agregation
119	GOBP_NUCLEAR_TRANSCRIBED_MRNA_CATABOLIC_PROCESS_NONSENSE_MEDIATED_DECAY	0.5107	2.1795	0	0.0018	44	mRNA processing
120	GOBP_POSITIVE_REGULATION_OF_ERK1_AND_ERK2_CASCADE	-0.3907	-1.76	0	0.002	224
121	GOBP_T_CELL_DIFFERENTIATION	-0.3498	-1.6401	0	0.0021	307	immunology
122	GOBP_POSITIVE_REGULATION_OF_T_CELL_PROLIFERATION	-0.4702	-1.9322	0	0.0021	105	immunology
123	GOBP_REGULATION_OF_PEPTIDYL_TYROSINE_PHOSPHORYLATION	-0.375	-1.7126	0	0.0022	231
124	GOBP_POSITIVE_REGULATION_OF_LEUKOCYTE_PROLIFERATION	-0.4093	-1.8006	0	0.0022	166	immunology
125	GOBP_SODIUM_ION_TRANSPORT	-0.3697	-1.6992	0	0.0023	248	Ion transport
126	GOBP_CELLULAR_EXTRAVASATION	-0.4972	-1.9453	0	0.0023	74	immunology
127	GOBP_REGULATION_OF_PROTEIN_NEDDYLATION	0.6816	2.2618	0	0.0025	19	protein sythesis_maturation
128	GOBP_PEPTIDYL_TYROSINE_MODIFICATION	-0.3584	-1.6634	0	0.0025	279
129	GOBP_MRNA_3_END_PROCESSING	0.4766	2.0718	0	0.0028	56	mRNA processing
130	GOBP_IMMUNE_RESPONSE_REGULATING_CELL_SURFACE_RECEPTOR_SIGNALING_PATHWAY	-0.3475	-1.6304	0	0.0028	348	immunology
131	GOBP_CD4_POSITIVE_ALPHA_BETA_T_CELL_ACTIVATION	-0.4388	-1.8475	0.0001	0.0029	119	immunology
132	GOBP_TYPE_II_INTERFERON_PRODUCTION	-0.4522	-1.8824	0.0001	0.003	119	immunology
133	GOBP_POSITIVE_REGULATION_OF_LYMPHOCYTE_ACTIVATION	-0.3367	-1.5844	0.0001	0.0031	330	immunology
134	GOBP_RIBOSOMAL_SUBUNIT_EXPORT_FROM_NUCLEUS	0.7367	2.2949	0.0001	0.0034	14	ribisome biogenesis
135	GOBP_PROTEIN_LOCALIZATION_TO_CHROMOSOME_TELOMERIC_REGION	0.5837	2.2467	0.0001	0.0034	31	Regulation of Protein and RNA transport
136	GOBP_MEMBRANE_FISSION	0.5139	2.1796	0.0001	0.0034	42
137	GOBP_OXIDATIVE_PHOSPHORYLATION	0.3516	1.8182	0.0001	0.0034	148
138	GOBP_REGULATION_OF_MACROAUTOPHAGY	0.3182	1.7141	0.0001	0.0034	159
139	GOBP_ODONTOGENESIS	-0.4408	-1.8592	0.0001	0.0034	132
140	GOBP_POSITIVE_REGULATION_OF_TYPE_II_INTERFERON_PRODUCTION	-0.4925	-1.9332	0.0001	0.0034	77	immunology
141	GOBP_SODIUM_ION_TRANSMEMBRANE_TRANSPORT	-0.4005	-1.7839	0.0001	0.0036	180	Ion transport
142	GOBP_T_HELPER_1_TYPE_IMMUNE_RESPONSE	-0.5542	-1.9808	0.0001	0.0036	48	immunology
143	GOBP_ESTABLISHMENT_OF_RNA_LOCALIZATION	0.3267	1.7264	0.0001	0.0037	160	Regulation of Protein and RNA transport
144	GOBP_RNA_METHYLATION	0.3925	1.9011	0.0001	0.0038	93	mRNA processing
145	GOBP_TELOMERE_MAINTENANCE	0.3154	1.68	0.0001	0.0039	156	Telomere Maintenance
146	GOBP_REGULATION_OF_SIGNAL_TRANSDUCTION_BY_P53_CLASS_MEDIATOR	0.3614	1.793	0.0001	0.0041	107
147	GOBP_REGULATION_OF_LEUKOCYTE_DIFFERENTIATION	-0.3376	-1.581	0.0001	0.0041	323	immunology
148	GOBP_PROTEIN_LOCALIZATION_TO_NUCLEOPLASM	0.7306	2.2759	0.0001	0.0042	14	Regulation of Protein and RNA transport
149	GOBP_RIBOSOMAL_LARGE_SUBUNIT_ASSEMBLY	0.6368	2.2161	0.0001	0.0042	26	ribisome biogenesis
150	GOBP_REGULATION_OF_BODY_FLUID_LEVELS	-0.3358	-1.5913	0.0001	0.0042	368	Wound healing/platelet agregation
151	GOBP_ODONTOGENESIS_OF_DENTIN_CONTAINING_TOOTH	-0.4831	-1.9168	0.0001	0.0042	93
152	GOBP_POSITIVE_REGULATION_OF_MAPK_CASCADE	-0.3168	-1.5278	0.0001	0.0044	480
153	GOBP_PLATELET_ACTIVATION	-0.4205	-1.797	0.0001	0.0044	134	Wound healing/platelet agregation
154	GOBP_SIGNAL_TRANSDUCTION_BY_P53_CLASS_MEDIATOR	0.3012	1.6323	0.0001	0.0046	176
155	GOBP_TRANSLATIONAL_INITIATION	0.3518	1.804	0.0001	0.0048	123	protein sythesis_maturation
156	GOBP_REGULATION_OF_NUCLEOCYTOPLASMIC_TRANSPORT	0.3594	1.795	0.0001	0.0048	109	Regulation of Protein and RNA transport
157	GOBP_NEGATIVE_REGULATION_OF_IMMUNE_SYSTEM_PROCESS	-0.3124	-1.5146	0.0001	0.0048	520	immunology
158	GOBP_RESCUE_OF_STALLED_RIBOSOME	0.5838	2.2211	0.0001	0.0053	29	ribisome biogenesis
159	GOBP_POSITIVE_REGULATION_OF_TYROSINE_PHOSPHORYLATION_OF_STAT_PROTEIN	-0.5318	-1.9547	0.0001	0.0055	67
160	GOBP_HETEROCYCLE_CATABOLIC_PROCESS	0.2354	1.4538	0.0001	0.006	545
161	GOBP_REGULATION_OF_TUBE_SIZE	-0.4016	-1.7397	0.0001	0.006	147
162	GOBP_CALCIUM_ION_IMPORT_ACROSS_PLASMA_MEMBRANE	-0.5222	-1.8975	0.0001	0.006	54	Ion transport
163	GOBP_ESTABLISHMENT_OF_PROTEIN_LOCALIZATION_TO_CHROMOSOME	0.5835	2.1788	0.0001	0.0061	28	Regulation of Protein and RNA transport
164	GOBP_REGULATION_OF_TRANSLATIONAL_INITIATION	0.3999	1.898	0.0001	0.0061	83	protein sythesis_maturation
165	GOBP_APOPTOTIC_MITOCHONDRIAL_CHANGES	0.3651	1.8003	0.0001	0.0063	109
166	GOBP_REGULATION_OF_ALPHA_BETA_T_CELL_ACTIVATION	-0.4288	-1.7957	0.0001	0.0063	116	immunology
167	GOBP_TELOMERE_MAINTENANCE_VIA_TELOMERE_LENGTHENING	0.3898	1.8481	0.0001	0.0064	81	Telomere Maintenance
168	GOBP_T_CELL_MEDIATED_IMMUNITY	-0.4273	-1.8036	0.0001	0.0066	129	immunology
169	GOBP_NEGATIVE_REGULATION_OF_IMMUNE_EFFECTOR_PROCESS	-0.4239	-1.7847	0.0002	0.0072	125	immunology
170	GOBP_T_CELL_PROLIFERATION	-0.3664	-1.6654	0.0002	0.0077	214	immunology
171	GOBP_CELL_CELL_ADHESION_VIA_PLASMA_MEMBRANE_ADHESION_MOLECULES	-0.3447	-1.6013	0.0002	0.0078	281	cell-cell adhesion
172	GOBP_MATURATION_OF_LSU_RRNA_FROM_TRICISTRONIC_RRNA_TRANSCRIPT_SSU_RRNA_5_8S_RRNA_LSU_RRNA	0.7074	2.2241	0.0002	0.0079	16	ribisome biogenesis
173	GOBP_HUMORAL_IMMUNE_RESPONSE	-0.3865	-1.6979	0.0002	0.0079	260	immunology
174	GOBP_RESPONSE_TO_BACTERIUM	-0.2981	-1.4568	0.0002	0.008	742	immunology
175	GOBP_REGULATION_OF_ADAPTIVE_IMMUNE_RESPONSE	-0.3701	-1.6804	0.0002	0.008	208	immunology
176	GOBP_NEGATIVE_REGULATION_OF_LEUKOCYTE_MEDIATED_IMMUNITY	-0.4942	-1.8864	0.0002	0.008	69	immunology
177	GOBP_REGULATION_OF_SYSTEMIC_ARTERIAL_BLOOD_PRESSURE	-0.4682	-1.8857	0.0002	0.0082	95
178	GOBP_VASCULAR_PROCESS_IN_CIRCULATORY_SYSTEM	-0.3426	-1.594	0.0002	0.0084	269
179	GOBP_REGULATION_OF_CELLULAR_EXTRAVASATION	-0.5594	-1.9433	0.0002	0.0084	41	immunology
180	GOBP_POSITIVE_REGULATION_OF_PROTEIN_CATABOLIC_PROCESS	0.2895	1.6193	0.0002	0.0086	210	protein ubiquitination/protein catabolic process
181	GOBP_REGULATION_OF_LEUKOCYTE_MIGRATION	-0.3574	-1.6285	0.0002	0.0086	230	immunology
182	GOBP_MRNA_TRANSPORT	0.3357	1.7251	0.0002	0.0087	126	Regulation of Protein and RNA transport
183	GOBP_NEGATIVE_REGULATION_OF_PROTEOLYSIS_INVOLVED_IN_PROTEIN_CATABOLIC_PROCESS	0.42	1.9202	0.0002	0.0089	68	protein ubiquitination/protein catabolic process
184	GOBP_POSITIVE_REGULATION_OF_PROTEIN_UBIQUITINATION	0.349	1.7431	0.0002	0.0093	109	protein sythesis_maturation
185	GOBP_PROTEIN_MATURATION	0.2206	1.3687	0.0002	0.0094	550	protein sythesis_maturation
186	GOBP_ENDOPLASMIC_RETICULUM_UNFOLDED_PROTEIN_RESPONSE	0.4088	1.9171	0.0002	0.0097	75	protein sythesis_maturation
187	GOBP_INORGANIC_ION_IMPORT_ACROSS_PLASMA_MEMBRANE	-0.4028	-1.7248	0.0002	0.0097	137	Ion transport
188	GOBP_REGULATION_OF_ANTIGEN_RECEPTOR_MEDIATED_SIGNALING_PATHWAY	-0.4837	-1.8726	0.0002	0.0097	66	immunology
189	GOBP_LEUKOCYTE_ADHESION_TO_VASCULAR_ENDOTHELIAL_CELL	-0.5384	-1.9137	0.0002	0.0097	58	immunology
190	GOBP_POSITIVE_REGULATION_OF_POST_TRANSLATIONAL_PROTEIN_MODIFICATION	0.314	1.6592	0.0003	0.01	158	protein sythesis_maturation
191	GOBP_MATURATION_OF_5_8S_RRNA	0.5086	2.0789	0.0003	0.0109	36	ribisome biogenesis
192	GOBP_ATP_SYNTHESIS_COUPLED_ELECTRON_TRANSPORT	0.3578	1.729	0.0003	0.0109	102
193	GOBP_HEMOSTASIS	-0.3571	-1.6333	0.0003	0.0109	232	Wound healing/platelet agregation
194	GOBP_POSITIVE_REGULATION_OF_INTERLEUKIN_6_PRODUCTION	-0.4352	-1.7674	0.0003	0.0109	101	immunology
195	GOBP_NUCLEOBASE_CONTAINING_COMPOUND_TRANSPORT	0.2848	1.6055	0.0003	0.011	225	Regulation of Protein and RNA transport
196	GOBP_RNA_TEMPLATED_DNA_BIOSYNTHETIC_PROCESS	0.4016	1.8416	0.0003	0.0113	70	Telomere Maintenance
197	GOBP_REGULATION_OF_INCLUSION_BODY_ASSEMBLY	0.6959	2.1881	0.0003	0.0116	17
198	GOBP_REGULATION_OF_MONOATOMIC_ION_TRANSMEMBRANE_TRANSPORT	-0.3094	-1.4904	0.0003	0.0116	454	Ion transport
199	GOBP_REGULATION_OF_CD4_POSITIVE_ALPHA_BETA_T_CELL_ACTIVATION	-0.4573	-1.8063	0.0003	0.0116	78	immunology
200	GOBP_MITOCHONDRIAL_TRANSLATION	0.3249	1.6809	0.0003	0.0119	130
201	GOBP_TRANSCRIPTION_BY_RNA_POLYMERASE_III	0.4214	1.9077	0.0003	0.0121	61	ribisome biogenesis
202	GOBP_DIGESTIVE_SYSTEM_PROCESS	-0.4616	-1.8589	0.0003	0.0121	103
203	GOBP_NEGATIVE_REGULATION_OF_PRODUCTION_OF_MOLECULAR_MEDIATOR_OF_IMMUNE_RESPONSE	-0.552	-1.9176	0.0003	0.0121	47	immunology
204	GOBP_REGULATION_OF_ENAMEL_MINERALIZATION	-0.9092	-1.8463	0.0003	0.0122	7
205	GOBP_NEGATIVE_REGULATION_OF_LYMPHOCYTE_ACTIVATION	-0.3759	-1.6473	0.0003	0.0125	169	immunology
206	GOBP_MATURATION_OF_SSU_RRNA_FROM_TRICISTRONIC_RRNA_TRANSCRIPT_SSU_RRNA_5_8S_RRNA_LSU_RRNA	0.5064	2.0451	0.0004	0.0131	36	ribisome biogenesis
207	GOBP_LYMPHOCYTE_CHEMOTAXIS	-0.5359	-1.8652	0.0004	0.0135	63	immunology
208	GOBP_NEGATIVE_REGULATION_OF_PROTEASOMAL_UBIQUITIN_DEPENDENT_PROTEIN_CATABOLIC_PROCESS	0.4955	2.0296	0.0004	0.0141	39	protein ubiquitination/protein catabolic process
209	GOBP_IMMUNE_RESPONSE_REGULATING_SIGNALING_PATHWAY	-0.2986	-1.4453	0.0004	0.0148	504	immunology
210	GOBP_CELL_MATRIX_ADHESION	-0.3466	-1.6	0.0004	0.0148	239	cell-cell adhesion
211	GOBP_POSITIVE_REGULATION_OF_INTERLEUKIN_12_PRODUCTION	-0.5471	-1.9006	0.0004	0.0149	43	immunology
212	GOBP_NUCLEAR_MEMBRANE_REASSEMBLY	0.5792	2.0867	0.0004	0.015	26
213	GOBP_NEGATIVE_REGULATION_OF_MITOCHONDRION_ORGANIZATION	0.4326	1.8808	0.0004	0.015	52
214	GOBP_CELLULAR_RESPONSE_TO_HEAT	0.4076	1.8346	0.0004	0.015	67
215	GOBP_REGULATION_OF_BLOOD_PRESSURE	-0.3711	-1.6507	0.0004	0.0153	187
216	GOBP_POSITIVE_REGULATION_OF_ALPHA_BETA_T_CELL_ACTIVATION	-0.45	-1.7773	0.0005	0.0154	72	immunology
217	GOBP_DETECTION_OF_LIGHT_STIMULUS	-0.4925	-1.86	0.0005	0.0154	69
218	GOBP_NEGATIVE_REGULATION_OF_ADAPTIVE_IMMUNE_RESPONSE	-0.4928	-1.8612	0.0005	0.0154	64	immunology
219	GOBP_RESPONSE_TO_WOUNDING	-0.2928	-1.4307	0.0005	0.0155	560	Wound healing/platelet agregation
220	GOBP_ER_NUCLEUS_SIGNALING_PATHWAY	0.439	1.8837	0.0005	0.0165	46	protein sythesis_maturation
221	GOBP_ANTIGEN_RECEPTOR_MEDIATED_SIGNALING_PATHWAY	-0.3672	-1.6495	0.0005	0.017	205	immunology
222	GOBP_RESPONSE_TO_MOLECULE_OF_BACTERIAL_ORIGIN	-0.3261	-1.5303	0.0005	0.0171	369	immunology
223	GOBP_POSITIVE_REGULATION_OF_TELOMERE_MAINTENANCE_VIA_TELOMERE_LENGTHENING	0.4787	1.9727	0.0005	0.0176	37	Telomere Maintenance
224	GOBP_CELL_CHEMOTAXIS	-0.3285	-1.5237	0.0005	0.0176	325	immunology
225	GOBP_AEROBIC_RESPIRATION	0.2892	1.5798	0.0005	0.0178	197
226	GOBP_NEGATIVE_REGULATION_OF_RESPONSE_TO_EXTERNAL_STIMULUS	-0.3069	-1.4786	0.0005	0.0178	483	Wound healing/platelet agregation
227	GOBP_T_CELL_RECEPTOR_SIGNALING_PATHWAY	-0.3865	-1.6741	0.0005	0.0178	144	immunology
228	GOBP_RNA_MODIFICATION	0.2934	1.5946	0.0006	0.0179	180	mRNA processing
229	GOBP_MAST_CELL_ACTIVATION	-0.4655	-1.8125	0.0006	0.0179	73	immunology
230	GOBP_INTEGRIN_MEDIATED_SIGNALING_PATHWAY	-0.41	-1.7312	0.0006	0.018	113	cell-cell adhesion
231	GOBP_AUTOPHAGOSOME_MATURATION	0.4008	1.8041	0.0006	0.0181	64
232	GOBP_AUTONOMIC_NERVOUS_SYSTEM_DEVELOPMENT	-0.5517	-1.8905	0.0006	0.0181	46
233	GOBP_NEGATIVE_REGULATION_OF_LEUKOCYTE_PROLIFERATION	-0.4425	-1.785	0.0006	0.0183	96	immunology
234	GOBP_TRANSLATIONAL_ELONGATION	0.3793	1.7569	0.0006	0.0186	71	protein sythesis_maturation
235	GOBP_POSITIVE_REGULATION_OF_IMMUNE_EFFECTOR_PROCESS	-0.3363	-1.5545	0.0006	0.0186	272	immunology
236	GOBP_LEUKOCYTE_DEGRANULATION	-0.4542	-1.8008	0.0006	0.0186	83	immunology
237	GOBP_REGULATION_OF_PROTEIN_EXPORT_FROM_NUCLEUS	0.4891	1.9595	0.0006	0.0187	34	Regulation of Protein and RNA transport
238	GOBP_ACTIVATION_OF_IMMUNE_RESPONSE	-0.2909	-1.4148	0.0006	0.0189	547	immunology
239	GOBP_NEGATIVE_REGULATION_OF_CYTOKINE_PRODUCTION_INVOLVED_IN_IMMUNE_RESPONSE	-0.5831	-1.8981	0.0006	0.0189	35	immunology
240	GOBP_INTERLEUKIN_2_PRODUCTION	-0.4723	-1.8029	0.0006	0.0196	63	immunology
241	GOBP_REGULATION_OF_TRANSLATIONAL_INITIATION_BY_EIF2_ALPHA_PHOSPHORYLATION	0.7574	2.0843	0.0006	0.0197	10	protein sythesis_maturation
242	GOBP_POSITIVE_REGULATION_OF_TELOMERE_MAINTENANCE	0.3832	1.764	0.0006	0.0197	70	Telomere Maintenance
243	GOBP_ALPHA_BETA_T_CELL_DIFFERENTIATION	-0.4053	-1.7108	0.0007	0.0208	124	immunology
244	GOBP_DNA_TEMPLATED_TRANSCRIPTION_ELONGATION	0.3103	1.611	0.0007	0.0216	135
245	GOBP_POSITIVE_REGULATION_OF_LYMPHOCYTE_DIFFERENTIATION	-0.3838	-1.6469	0.0007	0.0216	130	immunology
246	GOBP_POSITIVE_REGULATION_OF_HEMOPOIESIS	-0.3577	-1.6085	0.0007	0.0218	187	immunology
247	GOBP_POSITIVE_REGULATION_OF_CD4_POSITIVE_ALPHA_BETA_T_CELL_ACTIVATION	-0.5253	-1.8529	0.0007	0.0218	44	immunology
248	GOBP_MYELOID_CELL_ACTIVATION_INVOLVED_IN_IMMUNE_RESPONSE	-0.4259	-1.7448	0.0007	0.0221	100	immunology
249	GOBP_ESCRT_COMPLEX_DISASSEMBLY	0.7541	2.0755	0.0007	0.0222	10
250	GOBP_PROTEIN_QUALITY_CONTROL_FOR_MISFOLDED_OR_INCOMPLETELY_SYNTHESIZED_PROTEINS	0.51	1.9981	0.0008	0.023	31	protein sythesis_maturation
251	GOBP_DENDRITIC_CELL_DIFFERENTIATION	-0.5215	-1.8393	0.0008	0.0245	48	immunology
252	GOBP_POSITIVE_REGULATION_OF_TRANSLATION	0.3072	1.5893	0.0009	0.0257	141	protein sythesis_maturation
253	GOBP_REGULATION_OF_MITOCHONDRION_ORGANIZATION	0.2938	1.5491	0.0009	0.0257	152
254	GOBP_DNA_TEMPLATED_TRANSCRIPTION_INITIATION	0.3063	1.5804	0.0009	0.0259	154
255	GOBP_LYMPHOCYTE_ACTIVATION_INVOLVED_IN_IMMUNE_RESPONSE	-0.3549	-1.6017	0.0009	0.0259	214	immunology
256	GOBP_7_METHYLGUANOSINE_RNA_CAPPING	0.7551	1.977	0.0009	0.0267	9	mRNA processing
257	GOBP_REGULATION_OF_HORMONE_LEVELS	-0.2925	-1.4206	0.0009	0.0267	540
258	GOBP_LYMPHOCYTE_COSTIMULATION	-0.4916	-1.7681	0.0009	0.0267	50	immunology
259	GOBP_MRNA_METHYLATION	0.6176	2.0204	0.001	0.0275	18	mRNA processing
260	GOBP_LEUKOCYTE_MIGRATION	-0.3128	-1.4825	0.001	0.0277	396	immunology
261	GOBP_REGULATION_OF_LEUKOCYTE_ADHESION_TO_VASCULAR_ENDOTHELIAL_CELL	-0.5878	-1.8885	0.001	0.0277	41	immunology
262	GOBP_REGULATION_OF_TRANSLATION_IN_RESPONSE_TO_ENDOPLASMIC_RETICULUM_STRESS	0.6876	2.0132	0.001	0.0279	12	protein sythesis_maturation
263	GOBP_PARASYMPATHETIC_NERVOUS_SYSTEM_DEVELOPMENT	-0.7022	-1.9455	0.001	0.0279	18
264	GOBP_IMPORT_ACROSS_PLASMA_MEMBRANE	-0.3422	-1.5574	0.001	0.0282	213	Ion transport
265	GOBP_TELOMERE_ORGANIZATION	0.2836	1.543	0.001	0.0284	187	Telomere Maintenance
266	GOBP_POSITIVE_REGULATION_OF_CHROMOSOME_ORGANIZATION	0.3322	1.6674	0.001	0.0285	109	Telomere Maintenance
267	GOBP_NEGATIVE_REGULATION_OF_PROTEIN_MODIFICATION_PROCESS	0.2229	1.3366	0.001	0.0288	437	protein sythesis_maturation
268	GOBP_CELL_KILLING	-0.368	-1.6301	0.001	0.0288	225	immunology
269	GOBP_REGULATION_OF_LYMPHOCYTE_MEDIATED_IMMUNITY	-0.3667	-1.633	0.0011	0.0294	188	immunology
270	GOBP_TYROSINE_PHOSPHORYLATION_OF_STAT_PROTEIN	-0.4518	-1.759	0.0011	0.0298	83
271	GOBP_POSITIVE_REGULATION_OF_TELOMERASE_ACTIVITY	0.4845	1.9566	0.0011	0.0299	34	Telomere Maintenance
272	GOBP_REGULATION_OF_SYSTEMIC_ARTERIAL_BLOOD_PRESSURE_MEDIATED_BY_A_CHEMICAL_SIGNAL	-0.5132	-1.7862	0.0011	0.0299	47
273	GOBP_NEGATIVE_REGULATION_OF_PROTEIN_LOCALIZATION	0.2689	1.4947	0.0011	0.0302	218	Regulation of Protein and RNA transport
274	GOBP_ACUTE_INFLAMMATORY_RESPONSE	-0.4381	-1.7641	0.0011	0.0306	107	immunology
275	GOBP_REGULATION_OF_T_CELL_MEDIATED_IMMUNITY	-0.4206	-1.7105	0.0012	0.0314	99	immunology
276	GOBP_NEGATIVE_REGULATION_OF_CELL_GROWTH_INVOLVED_IN_CARDIAC_MUSCLE_CELL_DEVELOPMENT	0.75	1.9637	0.0012	0.0316	13
277	GOBP_POSITIVE_REGULATION_OF_VESICLE_FUSION	-0.7356	-1.9477	0.0012	0.0321	11
278	GOBP_INTERLEUKIN_6_PRODUCTION	-0.3751	-1.634	0.0012	0.0328	177	immunology
279	GOBP_REGULATION_OF_CYTOPLASMIC_TRANSLATION	0.4988	1.954	0.0012	0.0329	33	protein sythesis_maturation
280	GOBP_REGULATION_OF_ANGIOTENSIN_LEVELS_IN_BLOOD	-0.7907	-1.8682	0.0012	0.0329	10
281	GOBP_LYMPHOCYTE_MIGRATION	-0.4151	-1.7176	0.0013	0.0332	123	immunology
282	GOBP_CD4_POSITIVE_ALPHA_BETA_T_CELL_DIFFERENTIATION	-0.4264	-1.7227	0.0013	0.0332	93	immunology
283	GOBP_NEGATIVE_REGULATION_OF_PROTEIN_EXPORT_FROM_NUCLEUS	0.8478	1.9522	0.0013	0.0333	6	Regulation of Protein and RNA transport
284	GOBP_REGULATION_OF_INTRINSIC_APOPTOTIC_SIGNALING_PATHWAY_BY_P53_CLASS_MEDIATOR	0.4977	1.9497	0.0013	0.0335	35
285	GOBP_RESPONSE_TO_HEAT	0.3462	1.6981	0.0013	0.0339	104
286	GOBP_MITOCHONDRIAL_OUTER_MEMBRANE_PERMEABILIZATION	0.467	1.9127	0.0013	0.0344	37
287	GOBP_POSITIVE_REGULATION_OF_ENAMEL_MINERALIZATION	-0.9072	-1.7097	0.0013	0.0348	5
288	GOBP_INTERLEUKIN_12_PRODUCTION	-0.4619	-1.7517	0.0014	0.0354	64	immunology
289	GOBP_AMELOGENESIS	-0.6318	-1.9099	0.0014	0.0359	26
290	GOBP_POSITIVE_REGULATION_OF_SYNAPTIC_VESICLE_FUSION_TO_PRESYNAPTIC_ACTIVE_ZONE_MEMBRANE	-0.8345	-1.799	0.0015	0.0371	6
291	GOBP_REGULATION_OF_TELOMERE_MAINTENANCE_VIA_TELOMERE_LENGTHENING	0.3932	1.774	0.0015	0.0373	61	Telomere Maintenance
292	GOBP_REGULATION_OF_MITOCHONDRIAL_MEMBRANE_PERMEABILITY_INVOLVED_IN_APOPTOTIC_PROCESS	0.4274	1.8243	0.0015	0.038	48
293	GOBP_PROTEIN_TARGETING	0.2346	1.3588	0.0015	0.038	337	protein sythesis_maturation
294	GOBP_NEGATIVE_REGULATION_OF_NUCLEAR_TRANSCRIBED_MRNA_CATABOLIC_PROCESS_DEADENYLATION_DEPENDENT_DECAY	0.7133	2.0198	0.0015	0.0381	12	mRNA processing
295	GOBP_NEGATIVE_REGULATION_OF_NUCLEOCYTOPLASMIC_TRANSPORT	0.5559	1.98	0.0015	0.0381	23	Regulation of Protein and RNA transport
296	GOBP_MUSCLE_CONTRACTION	-0.3074	-1.4499	0.0015	0.0381	351
297	GOBP_NEGATIVE_REGULATION_OF_PINOCYTOSIS	-0.8741	-1.7751	0.0015	0.0381	5
298	GOBP_ORGANIC_HYDROXY_COMPOUND_TRANSPORT	-0.3197	-1.4839	0.0016	0.0387	308
299	GOBP_NEGATIVE_REGULATION_OF_WOUND_HEALING	-0.4421	-1.6987	0.0016	0.0387	75	Wound healing/platelet agregation
300	GOBP_DETECTION_OF_VISIBLE_LIGHT	-0.5045	-1.7978	0.0016	0.0388	53
301	GOBP_REGULATORY_T_CELL_DIFFERENTIATION	-0.5276	-1.8081	0.0016	0.0388	41	immunology
302	GOBP_NEGATIVE_REGULATION_OF_RESPONSE_TO_WOUNDING	-0.4251	-1.7151	0.0016	0.0391	97	Wound healing/platelet agregation
303	GOBP_SECOND_MESSENGER_MEDIATED_SIGNALING	-0.3145	-1.47	0.0016	0.0392	310
304	GOBP_LEUKOCYTE_TETHERING_OR_ROLLING	-0.5365	-1.7835	0.0016	0.0392	34	immunology
305	GOBP_REGULATION_OF_HOMOTYPIC_CELL_CELL_ADHESION	-0.5371	-1.7856	0.0016	0.0392	34	cell-cell adhesion
306	GOBP_POSITIVE_REGULATION_OF_MITOCHONDRIAL_FISSION	0.5632	1.96	0.0016	0.0393	21
307	GOBP_TRNA_METABOLIC_PROCESS	0.267	1.4761	0.0016	0.0395	197	ribisome biogenesis
308	GOBP_NEGATIVE_REGULATION_OF_TRANSFORMING_GROWTH_FACTOR_BETA_RECEPTOR_SIGNALING_PATHWAY	0.3292	1.5906	0.0017	0.0406	111
309	GOBP_RNA_EXPORT_FROM_NUCLEUS	0.3356	1.6184	0.0017	0.0407	92	Regulation of Protein and RNA transport
310	GOBP_NEGATIVE_REGULATION_OF_T_CELL_MEDIATED_IMMUNITY	-0.5788	-1.8204	0.0017	0.0407	29	immunology
311	GOBP_REGULATION_OF_TELOMERE_MAINTENANCE	0.3202	1.5885	0.0017	0.0409	104
312	GOBP_PROTEIN_INSERTION_INTO_ER_MEMBRANE	0.5111	1.9447	0.0017	0.0412	31	protein sythesis_maturation
313	GOBP_POSITIVE_REGULATION_OF_CELL_DEVELOPMENT	-0.2954	-1.4249	0.0017	0.0412	446	immunology
314	GOBP_REGULATION_OF_WOUND_HEALING	-0.3928	-1.6584	0.0017	0.0412	133	Wound healing/platelet agregation
315	GOBP_B_CELL_RECEPTOR_SIGNALING_PATHWAY	-0.4569	-1.7329	0.0017	0.0412	77	immunology
316	GOBP_TUBULIN_DEACETYLATION	0.5509	1.962	0.0018	0.0414	23	protein sythesis_maturation
317	GOBP_POSITIVE_REGULATION_OF_MITOCHONDRIAL_MEMBRANE_PERMEABILITY	0.4248	1.813	0.0018	0.0414	47
318	GOBP_REGULATION_OF_RESPONSE_TO_WOUNDING	-0.3554	-1.5662	0.0018	0.0415	173	Wound healing/platelet agregation
319	GOBP_MITOTIC_CYTOKINESIS	0.3278	1.5839	0.0018	0.0427	88
320	GOBP_GERMINAL_CENTER_B_CELL_DIFFERENTIATION	-0.807	-1.8336	0.0018	0.0427	9	immunology
321	GOBP_REGULATION_OF_LYMPHOCYTE_DIFFERENTIATION	-0.3456	-1.5683	0.0019	0.0428	212	immunology
322	GOBP_POSITIVE_REGULATION_OF_INTERLEUKIN_4_PRODUCTION	-0.5775	-1.8164	0.0019	0.0428	27	immunology
323	GOBP_REGULATION_OF_CELL_KILLING	-0.4085	-1.6786	0.0019	0.0439	114	immunology
324	GOBP_POSITIVE_REGULATION_OF_ORGANELLE_ORGANIZATION	0.2113	1.3073	0.0019	0.0442	508	Telomere Maintenance
325	GOBP_CHRONIC_INFLAMMATORY_RESPONSE	-0.673	-1.9026	0.0019	0.0444	19
326	GOBP_ORGANIC_CYCLIC_COMPOUND_CATABOLIC_PROCESS	0.2107	1.3036	0.002	0.0446	592
327	GOBP_REGULATION_OF_MRNA_3_END_PROCESSING	0.663	1.941	0.002	0.0449	12	mRNA processing
328	GOBP_PIGMENT_ACCUMULATION	0.6625	1.9397	0.002	0.0449	12
329	GOBP_CELL_CELL_ADHESION_MEDIATED_BY_INTEGRIN	-0.6464	-1.8559	0.002	0.0449	17	cell-cell adhesion
330	GOBP_FORMATE_METABOLIC_PROCESS	-0.8659	-1.7584	0.002	0.045	6
331	GOBP_DETECTION_OF_LIGHT_STIMULUS_INVOLVED_IN_SENSORY_PERCEPTION	-0.6229	-1.8578	0.002	0.045	22
332	GOBP_CALCIUM_ION_TRANSMEMBRANE_IMPORT_INTO_CYTOSOL	-0.3447	-1.5612	0.002	0.0455	205	Ion transport
333	GOBP_POSITIVE_REGULATION_OF_INTERLEUKIN_1_BETA_PRODUCTION	-0.4771	-1.7397	0.002	0.0457	62	immunology
334	GOBP_POTASSIUM_ION_TRANSPORT	-0.3323	-1.5199	0.0021	0.0473	241	Ion transport
335	GOBP_VASOCONSTRICTION	-0.4302	-1.7116	0.0021	0.0473	83
336	GOBP_ENDOSOMAL_TRANSPORT	0.2484	1.4047	0.0022	0.0484	256
337	GOBP_REGULATION_OF_VASOCONSTRICTION	-0.4515	-1.7122	0.0022	0.0484	64
338	GOBP_NEGATIVE_REGULATION_OF_INTERLEUKIN_2_PRODUCTION	-0.5701	-1.8253	0.0022	0.0484	28	immunology
339	GOBP_REGULATION_OF_SYSTEM_PROCESS	-0.2811	-1.3677	0.0023	0.0492	561
340	GOBP_POSITIVE_REGULATION_OF_ALPHA_BETA_T_CELL_PROLIFERATION	-0.5687	-1.8207	0.0023	0.0492	25	immunology
341	GOBP_ER_ASSOCIATED_MISFOLDED_PROTEIN_CATABOLIC_PROCESS	0.6561	1.9208	0.0023	0.0499	12	protein sythesis_maturation
342	GOBP_MATURE_B_CELL_DIFFERENTIATION	-0.5332	-1.7748	0.0023	0.0499	38	immunology

## Sheet: Table S4
Supplementary table 4. Lists of differentially expressed genes (DMPs) identified in comparing smatotroph PitNETs with multiple duplications and cytogenetically stable smatotroph PitNET
	hgnc_symbol	description	transcript	log2FoldChange	pvalue	padj	chromosome
1	C1QTNF1	C1q and TNF related 1 [Source:HGNC Symbol;Acc:HGNC:14324]	NM_030968.5	-4.67062	1.35699e-35	2.21081e-31	17
2	LDB3	LIM domain binding 3 [Source:HGNC Symbol;Acc:HGNC:15710]	NM_007078.3	-5.21984	6.61115e-31	5.38544e-27	10
3	SV2C	synaptic vesicle glycoprotein 2C [Source:HGNC Symbol;Acc:HGNC:30670]	NM_014979.4	-7.87861	5.33052e-30	2.87722e-26	5
4	STK17A	serine/threonine kinase 17a [Source:HGNC Symbol;Acc:HGNC:11395]	NM_004760.3	1.61493	7.06412e-30	2.87722e-26	7
5	ADGRG2	adhesion G protein-coupled receptor G2 [Source:HGNC Symbol;Acc:HGNC:4516]	NM_001079858.3	-5.08259	3.1029e-29	1.01105e-25	X
6	PRXL2A	peroxiredoxin like 2A [Source:HGNC Symbol;Acc:HGNC:28651]	NM_032333.5	-2.09235	4.76627e-27	1.2942e-23	10
7	FRMPD3	FERM and PDZ domain containing 3 [Source:HGNC Symbol;Acc:HGNC:29382]	NM_001388459.1	-4.60346	1.95357e-25	4.5468e-22	X
8	EBF3	EBF transcription factor 3 [Source:HGNC Symbol;Acc:HGNC:19087]	NM_001375380.1	-5.40504	6.07863e-24	1.23791e-20	10
9	CAMK4	calcium/calmodulin dependent protein kinase IV [Source:HGNC Symbol;Acc:HGNC:1464]	NM_001744.6	-3.72843	8.85653e-23	1.44291e-19	5
10	CHML	CHM like Rab escort protein [Source:HGNC Symbol;Acc:HGNC:1941]	NM_001381853.1	3.6792	5.9705e-22	8.84285e-19	1
11	SERTM2	serine rich and transmembrane domain containing 2 [Source:HGNC Symbol;Acc:HGNC:48576]	NM_001354473.2	-6.9962	4.21737e-21	5.72578e-18	X
12	SEPTIN6	septin 6 [Source:HGNC Symbol;Acc:HGNC:15848]	NM_145799.4	-1.52215	5.42356e-21	6.79697e-18	X
13	CD55	CD55 molecule (Cromer blood group) [Source:HGNC Symbol;Acc:HGNC:2665]	NM_000574.5	-2.00902	1.66208e-20	1.93418e-17	1
14	PSRC1	proline and serine rich coiled-coil 1 [Source:HGNC Symbol;Acc:HGNC:24472]	NM_001032291.3	-2.73034	3.53146e-19	3.83564e-16	1
15	ANKRD65	ankyrin repeat domain 65 [Source:HGNC Symbol;Acc:HGNC:42950]	NM_001145210.3	-4.40939	6.27138e-19	6.38583e-16	1
16	LRRC8C	leucine rich repeat containing 8 VRAC subunit C [Source:HGNC Symbol;Acc:HGNC:25075]	NM_032270.5	-2.48047	1.31925e-18	1.26431e-15	1
17	PALD1	phosphatase domain containing paladin 1 [Source:HGNC Symbol;Acc:HGNC:23530]	NM_014431.3	-2.15455	1.69387e-18	1.53314e-15	10
18	FCMR	Fc mu receptor [Source:HGNC Symbol;Acc:HGNC:14315]	NM_005449.5	-3.02985	2.90065e-18	2.48723e-15	1
19	SLC38A3	solute carrier family 38 member 3 [Source:HGNC Symbol;Acc:HGNC:18044]	NM_006841.6	-5.46403	3.86675e-17	2.99986e-14	3
20	LMO3	LIM domain only 3 [Source:HGNC Symbol;Acc:HGNC:6643]	NM_018640.5	5.26834	6.82665e-17	5.05544e-14	12
21	RFTN1	raftlin, lipid raft linker 1 [Source:HGNC Symbol;Acc:HGNC:30278]	NM_015150.2	-2.34633	1.00382e-16	7.11055e-14	3
22	CEL	carboxyl ester lipase [Source:HGNC Symbol;Acc:HGNC:1848]	NM_001807.6	4.17243	1.23237e-16	8.36571e-14	9
23	MPPED1	metallophosphoesterase domain containing 1 [Source:HGNC Symbol;Acc:HGNC:1306]	NM_001044370.2	-6.38864	1.72651e-16	1.12513e-13	22
24	FBLN2	fibulin 2 [Source:HGNC Symbol;Acc:HGNC:3601]	NM_001004019.2	-3.75215	3.52529e-16	2.12718e-13	3
25	PDE7B	phosphodiesterase 7B [Source:HGNC Symbol;Acc:HGNC:8792]	NM_018945.4	-2.49926	3.47092e-16	2.12718e-13	6
26	ST6GAL1	ST6 beta-galactoside alpha-2,6-sialyltransferase 1 [Source:HGNC Symbol;Acc:HGNC:10860]	NM_173216.2	-1.95297	6.00004e-16	3.25842e-13	3
27	KCNN2	potassium calcium-activated channel subfamily N member 2 [Source:HGNC Symbol;Acc:HGNC:6291]	NM_021614.4	2.8764	5.95251e-16	3.25842e-13	5
28	MYO5C	myosin VC [Source:HGNC Symbol;Acc:HGNC:7604]	NM_018728.4	2.62256	6.22579e-16	3.27196e-13	15
29	RAB11FIP1	RAB11 family interacting protein 1 [Source:HGNC Symbol;Acc:HGNC:30265]	NM_001002814.3	1.17485	9.20636e-16	4.68719e-13	8
30	CBFA2T3	CBFA2/RUNX1 partner transcriptional co-repressor 3 [Source:HGNC Symbol;Acc:HGNC:1537]	NM_005187.6	-3.09554	1.47289e-15	7.27163e-13	16
31	DOCK10	dedicator of cytokinesis 10 [Source:HGNC Symbol;Acc:HGNC:23479]	NM_014689.3	-1.80076	1.84324e-15	8.83237e-13	2
32	ARHGEF10L	Rho guanine nucleotide exchange factor 10 like [Source:HGNC Symbol;Acc:HGNC:25540]	NM_018125.4	-1.62137	2.2269e-15	1.03659e-12	1
33	B4GALNT3	beta-1,4-N-acetyl-galactosaminyltransferase 3 [Source:HGNC Symbol;Acc:HGNC:24137]	NM_173593.4	1.72982	3.73978e-15	1.64671e-12	12
34	IPCEF1	interaction protein for cytohesin exchange factors 1 [Source:HGNC Symbol;Acc:HGNC:21204]	NM_001130700.2	-4.79192	5.73569e-15	2.4459e-12	6
35	ETNK2	ethanolamine kinase 2 [Source:HGNC Symbol;Acc:HGNC:25575]	NM_018208.4	2.61176	5.85502e-15	2.4459e-12	1
36	TP53I11	tumor protein p53 inducible protein 11 [Source:HGNC Symbol;Acc:HGNC:16842]	NM_006034.5	-2.91653	6.41037e-15	2.61094e-12	11
37	DAB2	DAB adaptor protein 2 [Source:HGNC Symbol;Acc:HGNC:2662]	NM_001343.4	-1.95259	1.01597e-14	4.03714e-12	5
38	ECE1	endothelin converting enzyme 1 [Source:HGNC Symbol;Acc:HGNC:3146]	NM_001397.3	-2.41311	1.26758e-14	4.91701e-12	1
39	PODN	podocan [Source:HGNC Symbol;Acc:HGNC:23174]	NM_153703.5	-4.55734	2.94985e-14	1.09225e-11	1
40	RRAS	RAS related [Source:HGNC Symbol;Acc:HGNC:10447]	NM_006270.5	-1.51673	4.61576e-14	1.67111e-11	19
41	TMEM108	transmembrane protein 108 [Source:HGNC Symbol;Acc:HGNC:28451]	NM_023943.4	-1.80923	5.61282e-14	1.98791e-11	3
42	PLPP3	phospholipid phosphatase 3 [Source:HGNC Symbol;Acc:HGNC:9229]	NM_003713.5	-3.28095	7.36995e-14	2.55471e-11	1
43	NRG3	neuregulin 3 [Source:HGNC Symbol;Acc:HGNC:7999]	NM_001010848.4	-4.22052	8.87134e-14	3.01108e-11	10
44	DGKI	diacylglycerol kinase iota [Source:HGNC Symbol;Acc:HGNC:2855]	NM_001321708.2	1.76349	1.08565e-13	3.60966e-11	7
45	FLRT1	fibronectin leucine rich transmembrane protein 1 [Source:HGNC Symbol;Acc:HGNC:3760]	NM_013280.5	-3.72346	1.19783e-13	3.903e-11	11
46	IRF8	interferon regulatory factor 8 [Source:HGNC Symbol;Acc:HGNC:5358]	NM_002163.4	-2.09319	1.26936e-13	4.05498e-11	16
47	FRMD5	FERM domain containing 5 [Source:HGNC Symbol;Acc:HGNC:28214]	NM_032892.5	2.3867	1.36336e-13	4.27153e-11	15
48	FAAH2	fatty acid amide hydrolase 2 [Source:HGNC Symbol;Acc:HGNC:26440]	NM_174912.4	1.89723	1.57061e-13	4.82799e-11	X
49	FNBP1	formin binding protein 1 [Source:HGNC Symbol;Acc:HGNC:17069]	NM_015033.3	1.32961	1.90199e-13	5.73836e-11	9
50	PLXND1	plexin D1 [Source:HGNC Symbol;Acc:HGNC:9107]	NM_015103.3	-2.89825	2.04166e-13	6.04776e-11	3
51	PEX1	peroxisomal biogenesis factor 1 [Source:HGNC Symbol;Acc:HGNC:8850]	NM_000466.3	1.1206	2.51857e-13	7.19869e-11	7
52	PLCG2	phospholipase C gamma 2 [Source:HGNC Symbol;Acc:HGNC:9066]	NM_002661.5	-2.0048	3.06239e-13	8.60215e-11	16
53	ZNF677	zinc finger protein 677 [Source:HGNC Symbol;Acc:HGNC:28730]	NM_182609.4	1.45604	3.76379e-13	1.00524e-10	19
54	ZNF285	zinc finger protein 285 [Source:HGNC Symbol;Acc:HGNC:13079]	NM_152354.6	1.39483	3.74362e-13	1.00524e-10	19
55	ZBTB18	zinc finger and BTB domain containing 18 [Source:HGNC Symbol;Acc:HGNC:13030]	NM_205768.3	-2.71515	3.99451e-13	1.04965e-10	1
56	MACROH2A1	macroH2A.1 histone [Source:HGNC Symbol;Acc:HGNC:4740]	NM_138610.3	1.23155	4.4664e-13	1.15503e-10	5
57	VEPH1	ventricular zone expressed PH domain containing 1 [Source:HGNC Symbol;Acc:HGNC:25735]	NM_001167912.2	3.15098	4.82278e-13	1.2277e-10	3
58	MAP3K8	mitogen-activated protein kinase kinase kinase 8 [Source:HGNC Symbol;Acc:HGNC:6860]	NM_005204.4	-2.10986	5.68703e-13	1.38288e-10	10
59	OR7C1	olfactory receptor family 7 subfamily C member 1 [Source:HGNC Symbol;Acc:HGNC:8373]	NM_001370485.4	4.17913	6.06251e-13	1.45251e-10	19
60	MARVELD2	MARVEL domain containing 2 [Source:HGNC Symbol;Acc:HGNC:26401]	NM_001038603.3	2.37409	6.28294e-13	1.4835e-10	5
61	SEMA3C	semaphorin 3C [Source:HGNC Symbol;Acc:HGNC:10725]	NM_006379.5	-3.82236	7.12031e-13	1.6572e-10	7
62	PPL	periplakin [Source:HGNC Symbol;Acc:HGNC:9273]	NM_002705.5	-1.61706	8.03986e-13	1.84486e-10	16
63	SKIL	SKI like proto-oncogene [Source:HGNC Symbol;Acc:HGNC:10897]	NM_005414.5	1.03796	1.32373e-12	2.9953e-10	3
64	TSPAN6	tetraspanin 6 [Source:HGNC Symbol;Acc:HGNC:11858]	NM_003270.4	2.37441	1.34756e-12	3.00036e-10	X
65	DMD	dystrophin [Source:HGNC Symbol;Acc:HGNC:2928]	NM_004006.3	-2.76778	1.3628e-12	3.00036e-10	X
66	INSYN2A	inhibitory synaptic factor 2A [Source:HGNC Symbol;Acc:HGNC:33859]	NM_001039762.3	-4.20437	1.40365e-12	3.04911e-10	10
67	OCLN	occludin [Source:HGNC Symbol;Acc:HGNC:8104]	NM_001205254.2	2.8489	2.31161e-12	4.891e-10	5
68	GJB7	gap junction protein beta 7 [Source:HGNC Symbol;Acc:HGNC:16690]	NM_198568.3	4.36851	3.56711e-12	7.35637e-10	6
69	WDFY4	WDFY family member 4 [Source:HGNC Symbol;Acc:HGNC:29323]	NM_001394531.1	-1.81433	3.61945e-12	7.37101e-10	10
70	ANLN	anillin, actin binding protein [Source:HGNC Symbol;Acc:HGNC:14082]	NM_018685.5	-3.34886	4.17383e-12	8.39507e-10	7
71	NR5A1	nuclear receptor subfamily 5 group A member 1 [Source:HGNC Symbol;Acc:HGNC:7983]	NM_004959.5	5.26914	4.40151e-12	8.74505e-10	9
72	ACKR3	atypical chemokine receptor 3 [Source:HGNC Symbol;Acc:HGNC:23692]	NM_020311.3	-2.44703	5.44534e-12	1.06886e-09	2
73	RLN2	relaxin 2 [Source:HGNC Symbol;Acc:HGNC:10027]	NM_134441.3	2.57384	5.63504e-12	1.09293e-09	9
74	NUAK1	NUAK family kinase 1 [Source:HGNC Symbol;Acc:HGNC:14311]	NM_014840.3	-2.65825	6.71432e-12	1.28694e-09	12
75	NXPH3	neurexophilin 3 [Source:HGNC Symbol;Acc:HGNC:8077]	NM_007225.4	1.49811	7.25642e-12	1.37467e-09	17
76	HFE	homeostatic iron regulator [Source:HGNC Symbol;Acc:HGNC:4886]	NM_000410.4	-2.26462	7.70338e-12	1.43494e-09	6
77	GFOD1	glucose-fructose oxidoreductase domain containing 1 [Source:HGNC Symbol;Acc:HGNC:21096]	NM_018988.4	-2.16022	7.75072e-12	1.43494e-09	6
78	CRB1	crumbs cell polarity complex component 1 [Source:HGNC Symbol;Acc:HGNC:2343]	NM_201253.3	-3.45505	7.93476e-12	1.43637e-09	1
79	MOXD1	monooxygenase DBH like 1 [Source:HGNC Symbol;Acc:HGNC:21063]	NM_015529.4	-5.55356	8.44108e-12	1.51123e-09	6
80	GLIPR2	GLI pathogenesis related 2 [Source:HGNC Symbol;Acc:HGNC:18007]	NM_022343.4	-1.7667	1.03762e-11	1.83749e-09	9
81	RNF165	ring finger protein 165 [Source:HGNC Symbol;Acc:HGNC:31696]	NM_152470.3	-1.35065	1.17317e-11	2.05519e-09	18
82	SYTL4	synaptotagmin like 4 [Source:HGNC Symbol;Acc:HGNC:15588]	NM_001370165.1	2.05012	1.29678e-11	2.24756e-09	X
83	IL10RA	interleukin 10 receptor subunit alpha [Source:HGNC Symbol;Acc:HGNC:5964]	NM_001558.4	-1.10805	1.45601e-11	2.4455e-09	11
84	KLB	klotho beta [Source:HGNC Symbol;Acc:HGNC:15527]	NM_175737.4	-3.81633	1.45265e-11	2.4455e-09	4
85	NRP1	neuropilin 1 [Source:HGNC Symbol;Acc:HGNC:8004]	NM_003873.7	-1.90748	1.48187e-11	2.46353e-09	10
86	MCAM	melanoma cell adhesion molecule [Source:HGNC Symbol;Acc:HGNC:6934]	NM_006500.3	-2.19168	1.67789e-11	2.76123e-09	11
87	ZHX3	zinc fingers and homeoboxes 3 [Source:HGNC Symbol;Acc:HGNC:15935]	NM_001384317.1	1.02415	1.93223e-11	3.11682e-09	20
88	MAP3K21	mitogen-activated protein kinase kinase kinase 21 [Source:HGNC Symbol;Acc:HGNC:29798]	NM_032435.3	1.09791	2.12924e-11	3.40093e-09	1
89	NOSTRIN	nitric oxide synthase trafficking [Source:HGNC Symbol;Acc:HGNC:20203]	NM_001039724.4	-2.13327	2.18999e-11	3.46401e-09	2
90	TAMALIN	trafficking regulator and scaffold protein tamalin [Source:HGNC Symbol;Acc:HGNC:18707]	NM_181711.4	-3.12984	2.41903e-11	3.7895e-09	12
91	SCN1B	sodium voltage-gated channel beta subunit 1 [Source:HGNC Symbol;Acc:HGNC:10586]	NM_001037.5	-2.44275	2.46889e-11	3.83078e-09	19
92	INF2	inverted formin 2 [Source:HGNC Symbol;Acc:HGNC:23791]	NM_022489.4	-2.33392	2.82403e-11	4.29992e-09	14
93	NKX2-2	NK2 homeobox 2 [Source:HGNC Symbol;Acc:HGNC:7835]	NM_002509.4	6.49946	3.22824e-11	4.8456e-09	20
94	GRAMD1C	GRAM domain containing 1C [Source:HGNC Symbol;Acc:HGNC:25252]	NM_017577.5	3.51669	3.2419e-11	4.8456e-09	3
95	PDE4B	phosphodiesterase 4B [Source:HGNC Symbol;Acc:HGNC:8781]	NM_002600.4	-2.93338	3.45433e-11	5.11617e-09	1
96	MAP7	microtubule associated protein 7 [Source:HGNC Symbol;Acc:HGNC:6869]	NM_003980.6	1.70817	4.31345e-11	6.11166e-09	6
97	TLCD5	TLC domain containing 5 [Source:HGNC Symbol;Acc:HGNC:28280]	NM_001198671.2	-1.22988	4.47556e-11	6.23213e-09	11
98	ANGPT1	angiopoietin 1 [Source:HGNC Symbol;Acc:HGNC:484]	NM_001146.5	-2.98478	4.6423e-11	6.40952e-09	8
99	KSR2	kinase suppressor of ras 2 [Source:HGNC Symbol;Acc:HGNC:18610]	NM_173598.6	1.28324	5.64927e-11	7.60644e-09	12
100	AP5B1	adaptor related protein complex 5 subunit beta 1 [Source:HGNC Symbol;Acc:HGNC:25104]	NM_138368.5	1.77546	6.20378e-11	8.28459e-09	11
101	PPP1R16B	protein phosphatase 1 regulatory subunit 16B [Source:HGNC Symbol;Acc:HGNC:15850]	NM_015568.4	-1.82051	6.32507e-11	8.37788e-09	20
102	TLR4	toll like receptor 4 [Source:HGNC Symbol;Acc:HGNC:11850]	NM_138554.5	-1.80566	7.5184e-11	9.87821e-09	9
103	PSAT1	phosphoserine aminotransferase 1 [Source:HGNC Symbol;Acc:HGNC:19129]	NM_058179.4	2.35344	7.75175e-11	1.00527e-08	9
104	SNAP47	synaptosome associated protein 47 [Source:HGNC Symbol;Acc:HGNC:30669]	NM_053052.4	-1.12274	8.42567e-11	1.07243e-08	1
105	CTSZ	cathepsin Z [Source:HGNC Symbol;Acc:HGNC:2547]	NM_001336.4	-2.31021	8.64397e-11	1.09169e-08	20
106	NPR3	natriuretic peptide receptor 3 [Source:HGNC Symbol;Acc:HGNC:7945]	NM_001204375.2	-3.67694	9.19097e-11	1.15184e-08	5
107	RHOBTB3	Rho related BTB domain containing 3 [Source:HGNC Symbol;Acc:HGNC:18757]	NM_014899.4	2.16039	9.61182e-11	1.18633e-08	5
108	TMEM51	transmembrane protein 51 [Source:HGNC Symbol;Acc:HGNC:25488]	NM_001136218.2	-2.20885	1.02253e-10	1.25256e-08	1
109	MARCKS	myristoylated alanine rich protein kinase C substrate [Source:HGNC Symbol;Acc:HGNC:6759]	NM_002356.7	-1.374	1.17315e-10	1.41577e-08	6
110	TLE3	TLE family member 3, transcriptional corepressor [Source:HGNC Symbol;Acc:HGNC:11839]	NM_001105192.3	2.44619	1.30985e-10	1.56913e-08	15
111	BIN1	bridging integrator 1 [Source:HGNC Symbol;Acc:HGNC:1052]	NM_139343.3	-1.21751	1.3423e-10	1.59626e-08	2
112	OSMR	oncostatin M receptor [Source:HGNC Symbol;Acc:HGNC:8507]	NM_003999.3	-2.1549	1.40854e-10	1.6629e-08	5
113	ZNF559-ZNF177	ZNF559-ZNF177 readthrough [Source:HGNC Symbol;Acc:HGNC:42964]		1.29993	1.44522e-10	1.69392e-08	19
114	SLC45A3	solute carrier family 45 member 3 [Source:HGNC Symbol;Acc:HGNC:8642]	NM_033102.3	4.07448	1.63151e-10	1.89602e-08	1
115	NCOA3	nuclear receptor coactivator 3 [Source:HGNC Symbol;Acc:HGNC:7670]	NM_181659.3	1.02995	1.81782e-10	2.07105e-08	20
116	NTNG2	netrin G2 [Source:HGNC Symbol;Acc:HGNC:14288]	NM_032536.4	-2.93101	1.81168e-10	2.07105e-08	9
117	GBP2	guanylate binding protein 2 [Source:HGNC Symbol;Acc:HGNC:4183]	NM_004120.5	-2.90833	1.87054e-10	2.11631e-08	1
118	NIN	ninein [Source:HGNC Symbol;Acc:HGNC:14906]	NM_020921.4	2.05155	2.0554e-10	2.30942e-08	14
119	IL4R	interleukin 4 receptor [Source:HGNC Symbol;Acc:HGNC:6015]	NM_000418.4	-2.86857	2.12375e-10	2.36987e-08	16
120	PPP1R18	protein phosphatase 1 regulatory subunit 18 [Source:HGNC Symbol;Acc:HGNC:29413]	NM_133471.4	-1.99715	2.18882e-10	2.3933e-08	6
121	XCR1	X-C motif chemokine receptor 1 [Source:HGNC Symbol;Acc:HGNC:1625]	NM_001024644.2	-2.83218	2.18269e-10	2.3933e-08	3
122	PAX5	paired box 5 [Source:HGNC Symbol;Acc:HGNC:8619]	NM_016734.3	3.43922	2.18751e-10	2.3933e-08	9
123	IL1RAP	interleukin 1 receptor accessory protein [Source:HGNC Symbol;Acc:HGNC:5995]	NM_002182.4	-2.55199	2.35062e-10	2.55309e-08	3
124	LNX1	ligand of numb-protein X 1 [Source:HGNC Symbol;Acc:HGNC:6657]	NM_001126328.3	1.05646	2.37103e-10	2.5582e-08	4
125	GBP1	guanylate binding protein 1 [Source:HGNC Symbol;Acc:HGNC:4182]	NM_002053.3	-2.46007	2.77585e-10	2.97528e-08	1
126	MACIR	macrophage immunometabolism regulator [Source:HGNC Symbol;Acc:HGNC:25052]	NM_033211.4	1.82891	2.81572e-10	2.99828e-08	5
127	PDC	phosducin [Source:HGNC Symbol;Acc:HGNC:8759]	NM_002597.5	-2.27139	2.94816e-10	3.11893e-08	1
128	LINGO1	leucine rich repeat and Ig domain containing 1 [Source:HGNC Symbol;Acc:HGNC:21205]	NM_032808.7	-2.96854	4.10482e-10	4.23264e-08	15
129	ZNF578	zinc finger protein 578 [Source:HGNC Symbol;Acc:HGNC:26449]	NM_001099694.2	1.62307	4.47826e-10	4.55999e-08	19
130	IL6ST	interleukin 6 cytokine family signal transducer [Source:HGNC Symbol;Acc:HGNC:6021]	NM_002184.4	-1.19108	4.52587e-10	4.57985e-08	5
131	FSTL4	follistatin like 4 [Source:HGNC Symbol;Acc:HGNC:21389]	NM_015082.2	1.66428	4.81046e-10	4.83778e-08	5
132	HMCN1	hemicentin 1 [Source:HGNC Symbol;Acc:HGNC:19194]	NM_031935.3	-2.31577	5.42351e-10	5.3878e-08	1
133	NCAPG2	non-SMC condensin II complex subunit G2 [Source:HGNC Symbol;Acc:HGNC:21904]	NM_017760.7	-1.32549	5.50213e-10	5.43277e-08	7
134	OPN3	opsin 3 [Source:HGNC Symbol;Acc:HGNC:14007]	NM_014322.3	2.88939	6.27076e-10	5.97445e-08	1
135	CABP7	calcium binding protein 7 [Source:HGNC Symbol;Acc:HGNC:20834]	NM_182527.3	-2.76923	6.2503e-10	5.97445e-08	22
136	APOL4	apolipoprotein L4 [Source:HGNC Symbol;Acc:HGNC:14867]	NM_001386885.1	-2.9806	6.34317e-10	6.00831e-08	22
137	ZEB1	zinc finger E-box binding homeobox 1 [Source:HGNC Symbol;Acc:HGNC:11642]	NM_001174096.2	-1.10555	7.04643e-10	6.56003e-08	10
138	PLEKHB2	pleckstrin homology domain containing B2 [Source:HGNC Symbol;Acc:HGNC:19236]	NM_001100623.2	-1.1887	7.09761e-10	6.57013e-08	2
139	SEMA3F	semaphorin 3F [Source:HGNC Symbol;Acc:HGNC:10728]	NM_004186.5	-2.50834	7.68412e-10	7.03312e-08	3
140	RNASEH2C	ribonuclease H2 subunit C [Source:HGNC Symbol;Acc:HGNC:24116]	NM_032193.4	1.63043	7.82545e-10	7.12247e-08	11
141	FAM78B	family with sequence similarity 78 member B [Source:HGNC Symbol;Acc:HGNC:13495]	NM_001017961.5	-2.88737	9.14007e-10	8.18187e-08	1
142	GPR20	G protein-coupled receptor 20 [Source:HGNC Symbol;Acc:HGNC:4475]	NM_005293.3	-2.38575	1.01342e-09	8.97316e-08	8
143	CPD	carboxypeptidase D [Source:HGNC Symbol;Acc:HGNC:2301]	NM_001304.5	1.43151	1.02687e-09	9.04314e-08	17
144	CDH11	cadherin 11 [Source:HGNC Symbol;Acc:HGNC:1750]	NM_001797.4	-2.20251	1.04718e-09	9.17236e-08	16
145	NCKAP1L	NCK associated protein 1 like [Source:HGNC Symbol;Acc:HGNC:4862]	NM_005337.5	-1.23653	1.13796e-09	9.91424e-08	12
146	ETS2	ETS proto-oncogene 2, transcription factor [Source:HGNC Symbol;Acc:HGNC:3489]	NM_005239.6	-1.42351	1.21672e-09	1.05376e-07	21
147	BPIFC	BPI fold containing family C [Source:HGNC Symbol;Acc:HGNC:16503]	NM_174932.3	-4.22716	1.22245e-09	1.05376e-07	22
148	CLU	clusterin [Source:HGNC Symbol;Acc:HGNC:2095]	NM_001831.4	-2.14599	1.23622e-09	1.05447e-07	8
149	ZNF229	zinc finger protein 229 [Source:HGNC Symbol;Acc:HGNC:13022]	NM_014518.4	1.24128	1.37528e-09	1.16698e-07	19
150	MCTP1	multiple C2 and transmembrane domain containing 1 [Source:HGNC Symbol;Acc:HGNC:26183]	NM_024717.7	-1.9022	1.46143e-09	1.2273e-07	5
151	CDH20	cadherin 20 [Source:HGNC Symbol;Acc:HGNC:1760]	NM_031891.4	-4.17503	1.51477e-09	1.26557e-07	18
152	IL15RA	interleukin 15 receptor subunit alpha [Source:HGNC Symbol;Acc:HGNC:5978]	NM_002189.4	-2.47326	1.58906e-09	1.32086e-07	10
153	GAD1	glutamate decarboxylase 1 [Source:HGNC Symbol;Acc:HGNC:4092]	NM_000817.3	3.3073	1.61769e-09	1.33783e-07	2
154	LANCL3	LanC like family member 3 [Source:HGNC Symbol;Acc:HGNC:24767]	NM_001170331.2	3.39927	1.64669e-09	1.35495e-07	X
155	CPNE9	copine family member 9 [Source:HGNC Symbol;Acc:HGNC:24336]	NM_153635.3	-2.45546	1.67498e-09	1.3713e-07	3
156	SRPX2	sushi repeat containing protein X-linked 2 [Source:HGNC Symbol;Acc:HGNC:30668]	NM_014467.3	2.22925	1.72373e-09	1.40415e-07	X
157	CORO2B	coronin 2B [Source:HGNC Symbol;Acc:HGNC:2256]	NM_006091.5	-3.08204	1.81296e-09	1.46949e-07	15
158	GPR4	G protein-coupled receptor 4 [Source:HGNC Symbol;Acc:HGNC:4497]	NM_005282.3	-2.01781	2.00462e-09	1.6168e-07	19
159	MVP	major vault protein [Source:HGNC Symbol;Acc:HGNC:7531]	NM_005115.5	-1.31678	2.11617e-09	1.69003e-07	16
160	SMAD6	SMAD family member 6 [Source:HGNC Symbol;Acc:HGNC:6772]	NM_005585.5	-2.44128	2.10615e-09	1.69003e-07	15
161	NABP1	nucleic acid binding protein 1 [Source:HGNC Symbol;Acc:HGNC:26232]	NM_001031716.5	-1.55052	2.16603e-09	1.72141e-07	2
162	CDKN2B	cyclin dependent kinase inhibitor 2B [Source:HGNC Symbol;Acc:HGNC:1788]	NM_004936.4	2.91594	2.24062e-09	1.77205e-07	9
163	ANTXR2	ANTXR cell adhesion molecule 2 [Source:HGNC Symbol;Acc:HGNC:21732]	NM_058172.6	-3.20991	2.28377e-09	1.79745e-07	4
164	ALPL	alkaline phosphatase, biomineralization associated [Source:HGNC Symbol;Acc:HGNC:438]	NM_000478.6	-2.27729	2.40261e-09	1.87288e-07	1
165	ATP6V1G2	ATPase H+ transporting V1 subunit G2 [Source:HGNC Symbol;Acc:HGNC:862]	NM_130463.4	-1.77455	2.66734e-09	2.06935e-07	6
166	LEPR	leptin receptor [Source:HGNC Symbol;Acc:HGNC:6554]	NM_002303.6	-2.25913	2.87295e-09	2.2183e-07	1
167	RGL1	ral guanine nucleotide dissociation stimulator like 1 [Source:HGNC Symbol;Acc:HGNC:30281]	NM_001297671.3	-1.00711	2.96129e-09	2.25445e-07	1
168	SNCG	synuclein gamma [Source:HGNC Symbol;Acc:HGNC:11141]	NM_003087.3	-2.33202	2.95198e-09	2.25445e-07	10
169	TYSND1	trypsin like peroxisomal matrix peptidase 1 [Source:HGNC Symbol;Acc:HGNC:28531]	NM_173555.4	1.09454	3.47621e-09	2.60988e-07	10
170	LAMB1	laminin subunit beta 1 [Source:HGNC Symbol;Acc:HGNC:6486]	NM_002291.3	2.42021	3.57813e-09	2.67408e-07	7
171	SMIM17	small integral membrane protein 17 [Source:HGNC Symbol;Acc:HGNC:27114]	NM_001193628.2	2.49173	3.62381e-09	2.69585e-07	19
172	SMOX	spermine oxidase [Source:HGNC Symbol;Acc:HGNC:15862]	NM_175839.3	-1.5418	4.09047e-09	3.01547e-07	20
173	VMAC	vimentin type intermediate filament associated coiled-coil protein [Source:HGNC Symbol;Acc:HGNC:33803]	NM_001017921.4	1.28908	4.27395e-09	3.12247e-07	19
174	LRRC75A	leucine rich repeat containing 75A [Source:HGNC Symbol;Acc:HGNC:32403]	NM_001113567.3	1.4406	4.39972e-09	3.18579e-07	17
175	SH3BP2	SH3 domain binding protein 2 [Source:HGNC Symbol;Acc:HGNC:10825]	NM_001122681.2	-1.65061	4.70145e-09	3.38889e-07	4
176	BMP2	bone morphogenetic protein 2 [Source:HGNC Symbol;Acc:HGNC:1069]	NM_001200.4	-2.18038	4.73284e-09	3.38889e-07	20
177	GPR78	G protein-coupled receptor 78 [Source:HGNC Symbol;Acc:HGNC:4528]	NM_080819.5	-5.1318	4.74262e-09	3.38889e-07	4
178	PROS1	protein S [Source:HGNC Symbol;Acc:HGNC:9456]	NM_000313.4	-1.81007	5.86582e-09	4.11922e-07	3
179	IFTAP	intraflagellar transport associated protein [Source:HGNC Symbol;Acc:HGNC:25142]	NM_138787.4	1.38916	6.06161e-09	4.23845e-07	11
180	BICDL1	BICD family like cargo adaptor 1 [Source:HGNC Symbol;Acc:HGNC:28095]	NM_001367886.1	1.36631	6.14137e-09	4.27587e-07	12
181	PPP4R4	protein phosphatase 4 regulatory subunit 4 [Source:HGNC Symbol;Acc:HGNC:23788]	NM_058237.2	3.28751	6.34869e-09	4.38275e-07	14
182	FNBP1L	formin binding protein 1 like [Source:HGNC Symbol;Acc:HGNC:20851]	NM_001164473.3	2.1312	6.43275e-09	4.42204e-07	1
183	SOWAHA	sosondowah ankyrin repeat domain family member A [Source:HGNC Symbol;Acc:HGNC:27033]	NM_175873.6	2.88511	6.5912e-09	4.51192e-07	5
184	IQCN	IQ motif containing N [Source:HGNC Symbol;Acc:HGNC:29350]	NM_001145304.2	1.85185	6.83636e-09	4.64075e-07	19
185	RELL1	RELT like 1 [Source:HGNC Symbol;Acc:HGNC:27379]	NM_001085400.2	-1.55049	7.10637e-09	4.80402e-07	4
186	KCNQ4	potassium voltage-gated channel subfamily Q member 4 [Source:HGNC Symbol;Acc:HGNC:6298]	NM_004700.4	-2.33453	7.26705e-09	4.89235e-07	1
187	FZD3	frizzled class receptor 3 [Source:HGNC Symbol;Acc:HGNC:4041]	NM_017412.4	2.97816	7.45283e-09	4.97629e-07	8
188	FANCE	FA complementation group E [Source:HGNC Symbol;Acc:HGNC:3586]	NM_021922.3	-1.415	7.43414e-09	4.97629e-07	6
189	HMOX1	heme oxygenase 1 [Source:HGNC Symbol;Acc:HGNC:5013]	NM_002133.3	-2.60714	7.63723e-09	5.05905e-07	22
190	CD53	CD53 molecule [Source:HGNC Symbol;Acc:HGNC:1686]	NM_000560.4	-1.28203	7.72976e-09	5.05905e-07	1
191	ATF7IP	activating transcription factor 7 interacting protein [Source:HGNC Symbol;Acc:HGNC:20092]	NM_018179.5	1.02177	7.73204e-09	5.05905e-07	12
192	EMP3	epithelial membrane protein 3 [Source:HGNC Symbol;Acc:HGNC:3335]	NM_001425.3	-1.62943	8.07844e-09	5.26456e-07	19
193	FFAR4	free fatty acid receptor 4 [Source:HGNC Symbol;Acc:HGNC:19061]	NM_001195755.2	2.31746	8.21575e-09	5.31154e-07	10
194	MYO3B	myosin IIIB [Source:HGNC Symbol;Acc:HGNC:15576]	NM_138995.5	2.0471	9.19994e-09	5.92433e-07	2
195	GLP1R	glucagon like peptide 1 receptor [Source:HGNC Symbol;Acc:HGNC:4324]	NM_002062.5	-3.76224	9.32694e-09	5.98246e-07	6
196	BAIAP2L1	BAR/IMD domain containing adaptor protein 2 like 1 [Source:HGNC Symbol;Acc:HGNC:21649]	NM_018842.5	1.95307	9.50464e-09	6.07254e-07	7
197	DAPP1	dual adaptor of phosphotyrosine and 3-phosphoinositides 1 [Source:HGNC Symbol;Acc:HGNC:16500]	NM_014395.3	-3.05485	1.05842e-08	6.70966e-07	4
198	SMOC2	SPARC related modular calcium binding 2 [Source:HGNC Symbol;Acc:HGNC:20323]	NM_001166412.2	-1.81309	1.09311e-08	6.87602e-07	6
199	FLI1	Fli-1 proto-oncogene, ETS transcription factor [Source:HGNC Symbol;Acc:HGNC:3749]	NM_002017.5	-1.45367	1.08921e-08	6.87602e-07	11
200	SERINC2	serine incorporator 2 [Source:HGNC Symbol;Acc:HGNC:23231]	NM_178865.5	2.7762	1.30702e-08	8.18997e-07	1
201	BLM	BLM RecQ like helicase [Source:HGNC Symbol;Acc:HGNC:1058]	NM_000057.4	-2.10481	1.40083e-08	8.7442e-07	15
202	PLEK	pleckstrin [Source:HGNC Symbol;Acc:HGNC:9070]	NM_002664.3	-1.57715	1.5256e-08	9.48669e-07	2
203	PTPN6	protein tyrosine phosphatase non-receptor type 6 [Source:HGNC Symbol;Acc:HGNC:9658]	NM_002831.6	1.26805	1.59639e-08	9.85164e-07	12
204	SYNGR4	synaptogyrin 4 [Source:HGNC Symbol;Acc:HGNC:11502]	NM_012451.4	-3.17332	1.7028e-08	1.03903e-06	19
205	CDH4	cadherin 4 [Source:HGNC Symbol;Acc:HGNC:1763]	NM_001794.5	-3.36864	1.71473e-08	1.0424e-06	20
206	DYNLT5	dynein light chain Tctex-type family member 5 [Source:HGNC Symbol;Acc:HGNC:26882]	NM_152665.3	-2.61568	1.78477e-08	1.07207e-06	1
207	SAMSN1	SAM domain, SH3 domain and nuclear localization signals 1 [Source:HGNC Symbol;Acc:HGNC:10528]	NM_022136.5	-3.33992	1.78985e-08	1.07207e-06	21
208	TTC39B	tetratricopeptide repeat domain 39B [Source:HGNC Symbol;Acc:HGNC:23704]	NM_152574.3	1.32449	1.86223e-08	1.10728e-06	9
209	RET	ret proto-oncogene [Source:HGNC Symbol;Acc:HGNC:9967]	NM_020975.6	-2.7478	1.89057e-08	1.11598e-06	10
210	DYSF	dysferlin [Source:HGNC Symbol;Acc:HGNC:3097]	NM_001130987.2	-1.50325	1.92833e-08	1.13416e-06	2
211	PREX1	phosphatidylinositol-3,4,5-trisphosphate dependent Rac exchange factor 1 [Source:HGNC Symbol;Acc:HGNC:32594]	NM_020820.4	-1.98373	1.96166e-08	1.14962e-06	20
212	RPH3A	rabphilin 3A [Source:HGNC Symbol;Acc:HGNC:17056]	NM_001143854.2	-3.78948	1.97717e-08	1.15043e-06	12
213	LEF1	lymphoid enhancer binding factor 1 [Source:HGNC Symbol;Acc:HGNC:6551]	NM_016269.5	-2.40679	1.97712e-08	1.15043e-06	4
214	METTL7A	methyltransferase like 7A [Source:HGNC Symbol;Acc:HGNC:24550]	NM_014033.4	1.3203	1.98534e-08	1.15107e-06	12
215	FAP	fibroblast activation protein alpha [Source:HGNC Symbol;Acc:HGNC:3590]	NM_004460.5	-2.29931	2.06142e-08	1.18674e-06	2
216	CCND2	cyclin D2 [Source:HGNC Symbol;Acc:HGNC:1583]	NM_001759.4	2.96011	2.10911e-08	1.20992e-06	12
217	AKAIN1	A-kinase anchor inhibitor 1 [Source:HGNC Symbol;Acc:HGNC:28285]	NM_001145194.2	-2.87839	2.13684e-08	1.22152e-06	18
218	SLC29A4	solute carrier family 29 member 4 [Source:HGNC Symbol;Acc:HGNC:23097]	NM_153247.4	-2.28181	2.14654e-08	1.22278e-06	7
219	FGFR1	fibroblast growth factor receptor 1 [Source:HGNC Symbol;Acc:HGNC:3688]	NM_023110.3	2.34806	2.1967e-08	1.24699e-06	8
220	NR5A2	nuclear receptor subfamily 5 group A member 2 [Source:HGNC Symbol;Acc:HGNC:7984]	NM_205860.3	-2.05861	2.28178e-08	1.29079e-06	1
221	TSPAN33	tetraspanin 33 [Source:HGNC Symbol;Acc:HGNC:28743]	NM_178562.5	2.45116	2.3446e-08	1.31718e-06	7
222	RASSF3	Ras association domain family member 3 [Source:HGNC Symbol;Acc:HGNC:14271]	NM_178169.4	2.73326	2.35822e-08	1.32028e-06	12
223	IL2RA	interleukin 2 receptor subunit alpha [Source:HGNC Symbol;Acc:HGNC:6008]	NM_000417.3	-2.54724	2.40064e-08	1.33943e-06	10
224	PRDM8	PR/SET domain 8 [Source:HGNC Symbol;Acc:HGNC:13993]	NM_001099403.2	-4.54609	2.43258e-08	1.35261e-06	4
225	RUSC1	RUN and SH3 domain containing 1 [Source:HGNC Symbol;Acc:HGNC:17153]	NM_001105203.2	-1.56049	2.4861e-08	1.373e-06	1
226	TNFRSF1B	TNF receptor superfamily member 1B [Source:HGNC Symbol;Acc:HGNC:11917]	NM_001066.3	-1.18186	2.56191e-08	1.40063e-06	1
227	LETM2	leucine zipper and EF-hand containing transmembrane protein 2 [Source:HGNC Symbol;Acc:HGNC:14648]	NM_001286819.2	1.6693	2.56095e-08	1.40063e-06	8
228	COL15A1	collagen type XV alpha 1 chain [Source:HGNC Symbol;Acc:HGNC:2192]	NM_001855.5	-1.76089	2.77105e-08	1.5099e-06	9
229	SELE	selectin E [Source:HGNC Symbol;Acc:HGNC:10718]	NM_000450.2	-3.2188	2.86862e-08	1.55785e-06	1
230	ADH1C	alcohol dehydrogenase 1C (class I), gamma polypeptide [Source:HGNC Symbol;Acc:HGNC:251]	NM_000669.5	-3.50919	2.93819e-08	1.59033e-06	4
231	NACC2	NACC family member 2 [Source:HGNC Symbol;Acc:HGNC:23846]	NM_144653.5	-1.0709	2.99097e-08	1.61354e-06	9
232	RNF125	ring finger protein 125 [Source:HGNC Symbol;Acc:HGNC:21150]	NM_017831.4	-1.50696	3.02548e-08	1.62677e-06	18
233	CD163L1	CD163 molecule like 1 [Source:HGNC Symbol;Acc:HGNC:30375]	NM_174941.6	-1.77411	3.03983e-08	1.62911e-06	12
234	DCAF12L1	DDB1 and CUL4 associated factor 12 like 1 [Source:HGNC Symbol;Acc:HGNC:29395]	NM_178470.5	-5.41398	3.31165e-08	1.76318e-06	X
235	GLUL	glutamate-ammonia ligase [Source:HGNC Symbol;Acc:HGNC:4341]	NM_001033044.4	-2.89961	3.32326e-08	1.7636e-06	1
236	PPFIBP1	PPFIA binding protein 1 [Source:HGNC Symbol;Acc:HGNC:9249]	NM_003622.4	1.48419	3.40562e-08	1.78987e-06	12
237	SIAH3	siah E3 ubiquitin protein ligase family member 3 [Source:HGNC Symbol;Acc:HGNC:30553]	NM_198849.3	-3.15771	3.38645e-08	1.78987e-06	13
238	C2orf16	chromosome 2 open reading frame 16 [Source:HGNC Symbol;Acc:HGNC:25275]	NM_032266.5	1.09404	3.40571e-08	1.78987e-06	2
239	PLEKHB1	pleckstrin homology domain containing B1 [Source:HGNC Symbol;Acc:HGNC:19079]	NM_021200.3	2.0543	3.45267e-08	1.80871e-06	11
240	B3GNT7	UDP-GlcNAc:betaGal beta-1,3-N-acetylglucosaminyltransferase 7 [Source:HGNC Symbol;Acc:HGNC:18811]	NM_145236.3	1.59018	3.51544e-08	1.83569e-06	2
241	GCGR	glucagon receptor [Source:HGNC Symbol;Acc:HGNC:4192]	NM_000160.5	-4.47002	3.60661e-08	1.87728e-06	17
242	SEPTIN3	septin 3 [Source:HGNC Symbol;Acc:HGNC:10750]	NM_001363845.2	-1.3124	3.67943e-08	1.90908e-06	22
243	TMEM30B	transmembrane protein 30B [Source:HGNC Symbol;Acc:HGNC:27254]	NM_001017970.3	2.93838	3.70584e-08	1.91668e-06	14
244	LPIN1	lipin 1 [Source:HGNC Symbol;Acc:HGNC:13345]	NM_001349206.2	-1.35144	3.73035e-08	1.92325e-06	2
245	EGFLAM	EGF like, fibronectin type III and laminin G domains [Source:HGNC Symbol;Acc:HGNC:26810]	NM_152403.4	-1.95212	3.75983e-08	1.93234e-06	5
246	PALS2	protein associated with LIN7 2, MAGUK p55 family member [Source:HGNC Symbol;Acc:HGNC:18167]	NM_001303037.2	2.9016	3.90476e-08	2.00051e-06	7
247	OXGR1	oxoglutarate receptor 1 [Source:HGNC Symbol;Acc:HGNC:4531]	NM_001346194.2	-3.45736	4.09042e-08	2.08632e-06	13
248	GOLT1A	golgi transport 1A [Source:HGNC Symbol;Acc:HGNC:24766]	NM_198447.2	1.42812	4.39742e-08	2.22493e-06	1
249	FBXO16	F-box protein 16 [Source:HGNC Symbol;Acc:HGNC:13618]	NM_172366.4	3.29419	4.41222e-08	2.22551e-06	8
250	C2orf15	chromosome 2 open reading frame 15 [Source:HGNC Symbol;Acc:HGNC:28436]	NM_144706.4	1.43346	4.66832e-08	2.34019e-06	2
251	KTI12	KTI12 chromatin associated homolog [Source:HGNC Symbol;Acc:HGNC:25160]	NM_138417.3	-1.09203	4.82593e-08	2.41178e-06	1
252	EFS	embryonal Fyn-associated substrate [Source:HGNC Symbol;Acc:HGNC:16898]	NM_005864.4	-2.70846	4.93895e-08	2.46071e-06	14
253	STAR	steroidogenic acute regulatory protein [Source:HGNC Symbol;Acc:HGNC:11359]	NM_000349.3	3.06944	5.0331e-08	2.49998e-06	8
254	KLHL30	kelch like family member 30 [Source:HGNC Symbol;Acc:HGNC:24770]	NM_198582.4	-4.54754	5.08389e-08	2.51753e-06	2
255	UNC5A	unc-5 netrin receptor A [Source:HGNC Symbol;Acc:HGNC:12567]	NM_133369.3	-2.4255	5.48176e-08	2.67392e-06	5
256	MMP17	matrix metallopeptidase 17 [Source:HGNC Symbol;Acc:HGNC:7163]	NM_016155.7	-2.96723	6.06997e-08	2.9258e-06	12
257	TSPAN14	tetraspanin 14 [Source:HGNC Symbol;Acc:HGNC:23303]	NM_030927.4	-1.40624	6.10564e-08	2.93431e-06	10
258	ESRP1	epithelial splicing regulatory protein 1 [Source:HGNC Symbol;Acc:HGNC:25966]	NM_017697.4	3.95857	6.47474e-08	3.09344e-06	8
259	ITGB2	integrin subunit beta 2 [Source:HGNC Symbol;Acc:HGNC:6155]	NM_000211.5	-1.30837	6.51928e-08	3.09656e-06	21
260	C16orf54	chromosome 16 open reading frame 54 [Source:HGNC Symbol;Acc:HGNC:26649]	NM_175900.4	-2.80864	6.5125e-08	3.09656e-06	16
261	ODC1	ornithine decarboxylase 1 [Source:HGNC Symbol;Acc:HGNC:8109]	NM_002539.3	1.40886	6.62401e-08	3.1345e-06	2
262	ZP1	zona pellucida glycoprotein 1 [Source:HGNC Symbol;Acc:HGNC:13187]	NM_207341.4	2.69692	6.63763e-08	3.1345e-06	11
263	LHFPL2	LHFPL tetraspan subfamily member 2 [Source:HGNC Symbol;Acc:HGNC:6588]	NM_005779.3	1.09297	7.07496e-08	3.32176e-06	5
264	MLPH	melanophilin [Source:HGNC Symbol;Acc:HGNC:29643]	NM_024101.7	-3.94434	7.12222e-08	3.33434e-06	2
265	KIAA1522	KIAA1522 [Source:HGNC Symbol;Acc:HGNC:29301]	NM_020888.3	2.24014	7.47396e-08	3.47902e-06	1
266	ADISSP	adipose secreted signaling protein [Source:HGNC Symbol;Acc:HGNC:15873]	NM_001258429.2	-1.46956	7.70267e-08	3.55501e-06	20
267	VCAM1	vascular cell adhesion molecule 1 [Source:HGNC Symbol;Acc:HGNC:12663]	NM_001078.4	-1.77711	7.68256e-08	3.55501e-06	1
268	PCOLCE2	procollagen C-endopeptidase enhancer 2 [Source:HGNC Symbol;Acc:HGNC:8739]	NM_013363.4	3.9282	7.80748e-08	3.59321e-06	3
269	CHMP4C	charged multivesicular body protein 4C [Source:HGNC Symbol;Acc:HGNC:30599]	NM_152284.4	2.84475	8.08548e-08	3.70024e-06	8
270	SELENOP	selenoprotein P [Source:HGNC Symbol;Acc:HGNC:10751]	NM_005410.4	1.14673	8.20497e-08	3.74441e-06	5
271	SOX11	SRY-box transcription factor 11 [Source:HGNC Symbol;Acc:HGNC:11191]	NM_003108.4	3.70529	8.30852e-08	3.78107e-06	2
272	ZFHX4	zinc finger homeobox 4 [Source:HGNC Symbol;Acc:HGNC:30939]	NM_024721.5	2.74052	8.38062e-08	3.80326e-06	8
273	ZNF782	zinc finger protein 782 [Source:HGNC Symbol;Acc:HGNC:33110]	NM_001001662.3	1.34367	9.09564e-08	4.09354e-06	9
274	RSPO3	R-spondin 3 [Source:HGNC Symbol;Acc:HGNC:20866]	NM_032784.5	-4.88449	9.20418e-08	4.12713e-06	6
275	MPZL3	myelin protein zero like 3 [Source:HGNC Symbol;Acc:HGNC:27279]	NM_198275.3	1.60092	9.23488e-08	4.12713e-06	11
276	IHO1	interactor of HORMAD1 1 [Source:HGNC Symbol;Acc:HGNC:27945]	NM_001135197.2	-2.56637	9.27707e-08	4.12956e-06	3
277	ATF5	activating transcription factor 5 [Source:HGNC Symbol;Acc:HGNC:790]	NM_001193646.2	-2.35052	9.32706e-08	4.1405e-06	19
278	PTGS1	prostaglandin-endoperoxide synthase 1 [Source:HGNC Symbol;Acc:HGNC:9604]	NM_000962.4	-1.8428	9.57531e-08	4.23915e-06	9
279	ITGA4	integrin subunit alpha 4 [Source:HGNC Symbol;Acc:HGNC:6140]	NM_000885.6	-2.0519	1.07215e-07	4.69557e-06	2
280	MAGI3	membrane associated guanylate kinase, WW and PDZ domain containing 3 [Source:HGNC Symbol;Acc:HGNC:29647]	NM_001142782.2	1.48884	1.08892e-07	4.7562e-06	1
281	RGMA	repulsive guidance molecule BMP co-receptor a [Source:HGNC Symbol;Acc:HGNC:30308]	NM_020211.3	-2.97155	1.09662e-07	4.77705e-06	15
282	S100A6	S100 calcium binding protein A6 [Source:HGNC Symbol;Acc:HGNC:10496]	NM_014624.4	-2.32631	1.11564e-07	4.84694e-06	1
283	P2RY11	purinergic receptor P2Y11 [Source:HGNC Symbol;Acc:HGNC:8540]	NM_002566.5	1.12758	1.12538e-07	4.87627e-06	19
284	SCUBE1	signal peptide, CUB domain and EGF like domain containing 1 [Source:HGNC Symbol;Acc:HGNC:13441]	NM_173050.5	-3.6527	1.15045e-07	4.97164e-06	22
285	LSR	lipolysis stimulated lipoprotein receptor [Source:HGNC Symbol;Acc:HGNC:29572]	NM_205834.4	1.58006	1.15481e-07	4.97727e-06	19
286	CDHR1	cadherin related family member 1 [Source:HGNC Symbol;Acc:HGNC:14550]	NM_033100.4	-2.58858	1.25162e-07	5.36614e-06	10
287	SERTAD2	SERTA domain containing 2 [Source:HGNC Symbol;Acc:HGNC:30784]	NM_014755.3	1.49937	1.28078e-07	5.47677e-06	2
288	GNAZ	G protein subunit alpha z [Source:HGNC Symbol;Acc:HGNC:4395]	NM_002073.4	-1.42603	1.29147e-07	5.50803e-06	22
289	SASH3	SAM and SH3 domain containing 3 [Source:HGNC Symbol;Acc:HGNC:15975]	NM_018990.4	-1.36026	1.30298e-07	5.54261e-06	X
290	TFEC	transcription factor EC [Source:HGNC Symbol;Acc:HGNC:11754]	NM_012252.4	-1.44466	1.31665e-07	5.56687e-06	7
291	EMILIN2	elastin microfibril interfacer 2 [Source:HGNC Symbol;Acc:HGNC:19881]	NM_032048.3	-1.67083	1.31392e-07	5.56687e-06	18
292	AJM1	apical junction component 1 homolog [Source:HGNC Symbol;Acc:HGNC:37284]	NM_001080482.5	1.29375	1.31894e-07	5.56687e-06	9
293	MPND	MPN domain containing [Source:HGNC Symbol;Acc:HGNC:25934]	NM_001300862.2	1.45675	1.32816e-07	5.59132e-06	19
294	SPP1	secreted phosphoprotein 1 [Source:HGNC Symbol;Acc:HGNC:11255]	NM_001040058.2	-3.0311	1.43578e-07	6.00756e-06	4
295	ADAMTS4	ADAM metallopeptidase with thrombospondin type 1 motif 4 [Source:HGNC Symbol;Acc:HGNC:220]	NM_005099.6	-1.95997	1.4381e-07	6.00756e-06	1
296	SHROOM3	shroom family member 3 [Source:HGNC Symbol;Acc:HGNC:30422]	NM_020859.4	1.80784	1.47679e-07	6.1377e-06	4
297	GBP4	guanylate binding protein 4 [Source:HGNC Symbol;Acc:HGNC:20480]	NM_052941.5	-1.44868	1.50966e-07	6.24247e-06	1
298	CHADL	chondroadherin like [Source:HGNC Symbol;Acc:HGNC:25165]	NM_138481.2	-1.9623	1.56157e-07	6.40832e-06	22
299	CPNE2	copine 2 [Source:HGNC Symbol;Acc:HGNC:2315]	NM_152727.6	-1.49598	1.62706e-07	6.66032e-06	16
300	SEC23A	SEC23 homolog A, COPII coat complex component [Source:HGNC Symbol;Acc:HGNC:10701]	NM_006364.4	-1.16812	1.6886e-07	6.84346e-06	14
301	CAPS	calcyphosine [Source:HGNC Symbol;Acc:HGNC:1487]	NM_004058.5	1.44081	1.68822e-07	6.84346e-06	19
302	DAAM2	dishevelled associated activator of morphogenesis 2 [Source:HGNC Symbol;Acc:HGNC:18143]	NM_001201427.2	-2.24594	1.72464e-07	6.97219e-06	6
303	COL4A1	collagen type IV alpha 1 chain [Source:HGNC Symbol;Acc:HGNC:2202]	NM_001845.6	-1.58761	1.73594e-07	7.00049e-06	13
304	HOPX	HOP homeobox [Source:HGNC Symbol;Acc:HGNC:24961]	NM_032495.6	-2.20627	1.7604e-07	7.08158e-06	4
305	STK26	serine/threonine kinase 26 [Source:HGNC Symbol;Acc:HGNC:18174]	NM_016542.4	1.85033	1.77662e-07	7.11173e-06	X
306	ARMH1	armadillo like helical domain containing 1 [Source:HGNC Symbol;Acc:HGNC:34345]	NM_001145636.2	-1.66524	1.77302e-07	7.11173e-06	1
307	GIPC2	GIPC PDZ domain containing family member 2 [Source:HGNC Symbol;Acc:HGNC:18177]	NM_017655.6	2.41368	1.79118e-07	7.15243e-06	1
308	TMPRSS3	transmembrane serine protease 3 [Source:HGNC Symbol;Acc:HGNC:11877]	NM_001256317.3	-4.24341	1.81811e-07	7.22455e-06	21
309	DAGLA	diacylglycerol lipase alpha [Source:HGNC Symbol;Acc:HGNC:1165]	NM_006133.3	-1.3153	1.84407e-07	7.30988e-06	11
310	ACTN1	actinin alpha 1 [Source:HGNC Symbol;Acc:HGNC:163]	NM_001130004.2	-1.68688	1.87542e-07	7.4161e-06	14
311	INSM1	INSM transcriptional repressor 1 [Source:HGNC Symbol;Acc:HGNC:6090]	NM_002196.3	-1.79159	1.88786e-07	7.43568e-06	20
312	LRRC75B	leucine rich repeat containing 75B [Source:HGNC Symbol;Acc:HGNC:33155]	NM_207644.3	-1.13922	1.8895e-07	7.43568e-06	22
313	LZTS1	leucine zipper tumor suppressor 1 [Source:HGNC Symbol;Acc:HGNC:13861]	NM_021020.5	1.98771	1.9415e-07	7.6036e-06	8
314	CSF2RB	colony stimulating factor 2 receptor subunit beta [Source:HGNC Symbol;Acc:HGNC:2436]	NM_000395.3	-1.92401	1.95726e-07	7.64691e-06	22
315	RFX1	regulatory factor X1 [Source:HGNC Symbol;Acc:HGNC:9982]	NM_002918.5	1.00305	1.96974e-07	7.67726e-06	19
316	CASP10	caspase 10 [Source:HGNC Symbol;Acc:HGNC:1500]	NM_032977.4	-1.25549	1.98526e-07	7.71399e-06	2
317	CDKN1B	cyclin dependent kinase inhibitor 1B [Source:HGNC Symbol;Acc:HGNC:1785]	NM_004064.5	1.71046	1.98863e-07	7.71399e-06	12
318	CDH7	cadherin 7 [Source:HGNC Symbol;Acc:HGNC:1766]	NM_004361.5	-4.68602	2.01208e-07	7.78641e-06	18
319	BMP4	bone morphogenetic protein 4 [Source:HGNC Symbol;Acc:HGNC:1071]	NM_001202.6	3.09935	2.04453e-07	7.87458e-06	14
320	TRPM8	transient receptor potential cation channel subfamily M member 8 [Source:HGNC Symbol;Acc:HGNC:17961]	NM_024080.5	-3.72678	2.04074e-07	7.87458e-06	2
321	CD84	CD84 molecule [Source:HGNC Symbol;Acc:HGNC:1704]	NM_003874.4	-1.4862	2.08652e-07	7.9797e-06	1
322	SOX4	SRY-box transcription factor 4 [Source:HGNC Symbol;Acc:HGNC:11200]	NM_003107.3	-1.83654	2.08191e-07	7.9797e-06	6
323	SLC22A3	solute carrier family 22 member 3 [Source:HGNC Symbol;Acc:HGNC:10967]	NM_021977.4	3.58512	2.09395e-07	7.98938e-06	6
324	TMEM125	transmembrane protein 125 [Source:HGNC Symbol;Acc:HGNC:28275]	NM_144626.3	2.6361	2.25921e-07	8.57975e-06	1
325	PCDHGB6	protocadherin gamma subfamily B, 6 [Source:HGNC Symbol;Acc:HGNC:8713]	NM_018926.3	1.40982	2.34175e-07	8.85191e-06	5
326	WNT9A	Wnt family member 9A [Source:HGNC Symbol;Acc:HGNC:12778]	NM_003395.4	-2.59099	2.35464e-07	8.88004e-06	1
327	CDK8	cyclin dependent kinase 8 [Source:HGNC Symbol;Acc:HGNC:1779]	NM_001260.3	1.61853	2.42466e-07	9.11697e-06	13
328	NLRC5	NLR family CARD domain containing 5 [Source:HGNC Symbol;Acc:HGNC:29933]	NM_001384950.1	1.50284	2.433e-07	9.11697e-06	16
329	ACTN2	actinin alpha 2 [Source:HGNC Symbol;Acc:HGNC:164]	NM_001103.4	-4.24563	2.44609e-07	9.12233e-06	1
330	TINAGL1	tubulointerstitial nephritis antigen like 1 [Source:HGNC Symbol;Acc:HGNC:19168]	NM_022164.3	-1.39592	2.45707e-07	9.13939e-06	1
331	CDH6	cadherin 6 [Source:HGNC Symbol;Acc:HGNC:1765]	NM_004932.4	-1.71126	2.48837e-07	9.21376e-06	5
332	PARVG	parvin gamma [Source:HGNC Symbol;Acc:HGNC:14654]	NM_022141.7	-1.56703	2.53036e-07	9.30652e-06	22
333	HAS2	hyaluronan synthase 2 [Source:HGNC Symbol;Acc:HGNC:4819]	NM_005328.3	2.27627	2.52383e-07	9.30652e-06	8
334	LAPTM5	lysosomal protein transmembrane 5 [Source:HGNC Symbol;Acc:HGNC:29612]	NM_006762.3	-1.3675	2.53639e-07	9.30697e-06	1
335	AFAP1L1	actin filament associated protein 1 like 1 [Source:HGNC Symbol;Acc:HGNC:26714]	NM_152406.4	-1.2673	2.64757e-07	9.69307e-06	5
336	TSPAN18	tetraspanin 18 [Source:HGNC Symbol;Acc:HGNC:20660]	NM_130783.5	-1.54211	2.69193e-07	9.83338e-06	11
337	GPR88	G protein-coupled receptor 88 [Source:HGNC Symbol;Acc:HGNC:4539]	NM_022049.3	-3.78596	2.7588e-07	1.00551e-05	1
338	GABBR1	gamma-aminobutyric acid type B receptor subunit 1 [Source:HGNC Symbol;Acc:HGNC:4070]	NM_001470.4	-1.23996	2.78683e-07	1.01346e-05	6
339	PLP2	proteolipid protein 2 [Source:HGNC Symbol;Acc:HGNC:9087]	NM_002668.3	1.62238	2.82939e-07	1.02209e-05	X
340	PBK	PDZ binding kinase [Source:HGNC Symbol;Acc:HGNC:18282]	NM_018492.4	-3.24761	2.81951e-07	1.02209e-05	8
341	CLDN23	claudin 23 [Source:HGNC Symbol;Acc:HGNC:17591]	NM_194284.3	-3.81515	2.82573e-07	1.02209e-05	8
342	RDH13	retinol dehydrogenase 13 [Source:HGNC Symbol;Acc:HGNC:19978]	NM_001145971.2	1.50036	2.87912e-07	1.03776e-05	19
343	VANGL1	VANGL planar cell polarity protein 1 [Source:HGNC Symbol;Acc:HGNC:15512]	NM_138959.3	-1.36843	2.89098e-07	1.03973e-05	1
344	CXCL13	C-X-C motif chemokine ligand 13 [Source:HGNC Symbol;Acc:HGNC:10639]	NM_001371558.1	-4.35568	3.06195e-07	1.09638e-05	4
345	CCNO	cyclin O [Source:HGNC Symbol;Acc:HGNC:18576]	NM_021147.5	2.20099	3.09077e-07	1.10216e-05	5
346	MT1F	metallothionein 1F [Source:HGNC Symbol;Acc:HGNC:7398]	NM_005949.4	2.22601	3.09837e-07	1.10216e-05	16
347	LAYN	layilin [Source:HGNC Symbol;Acc:HGNC:29471]	NM_178834.5	2.86067	3.12856e-07	1.11047e-05	11
348	EBF1	EBF transcription factor 1 [Source:HGNC Symbol;Acc:HGNC:3126]	NM_024007.5	-2.43495	3.292e-07	1.16341e-05	5
349	ADAM33	ADAM metallopeptidase domain 33 [Source:HGNC Symbol;Acc:HGNC:15478]	NM_025220.5	-3.99351	3.33625e-07	1.1765e-05	20
350	HHIPL1	HHIP like 1 [Source:HGNC Symbol;Acc:HGNC:19710]	NM_001127258.3	-1.86178	3.39133e-07	1.19077e-05	14
351	NRXN2	neurexin 2 [Source:HGNC Symbol;Acc:HGNC:8009]	NM_015080.4	-3.16066	3.43198e-07	1.20245e-05	11
352	TRIL	TLR4 interactor with leucine rich repeats [Source:HGNC Symbol;Acc:HGNC:22200]	NM_014817.4	2.61848	3.4839e-07	1.21802e-05	7
353	PTGIR	prostaglandin I2 receptor [Source:HGNC Symbol;Acc:HGNC:9602]	NM_000960.4	-3.14343	3.70205e-07	1.28875e-05	19
354	CDCA2	cell division cycle associated 2 [Source:HGNC Symbol;Acc:HGNC:14623]	NM_152562.4	-2.29955	3.73237e-07	1.29654e-05	8
355	SHROOM4	shroom family member 4 [Source:HGNC Symbol;Acc:HGNC:29215]	NM_020717.5	-1.37555	3.87907e-07	1.34178e-05	X
356	CHDH	choline dehydrogenase [Source:HGNC Symbol;Acc:HGNC:24288]	NM_018397.5	1.77215	3.90617e-07	1.34544e-05	3
357	PRSS16	serine protease 16 [Source:HGNC Symbol;Acc:HGNC:9480]	NM_005865.4	1.79946	3.95846e-07	1.36058e-05	6
358	FOXF1	forkhead box F1 [Source:HGNC Symbol;Acc:HGNC:3809]	NM_001451.3	-3.39175	4.01776e-07	1.37805e-05	16
359	TSPAN1	tetraspanin 1 [Source:HGNC Symbol;Acc:HGNC:20657]	NM_005727.4	2.61182	4.06974e-07	1.39295e-05	1
360	ITGAX	integrin subunit alpha X [Source:HGNC Symbol;Acc:HGNC:6152]	NM_000887.5	-1.70014	4.3739e-07	1.48149e-05	16
361	SLCO5A1	solute carrier organic anion transporter family member 5A1 [Source:HGNC Symbol;Acc:HGNC:19046]	NM_030958.3	-3.3575	4.50506e-07	1.52275e-05	8
362	AMPH	amphiphysin [Source:HGNC Symbol;Acc:HGNC:471]	NM_001635.4	1.29042	4.52e-07	1.52297e-05	7
363	RP1L1	RP1 like 1 [Source:HGNC Symbol;Acc:HGNC:15946]	NM_178857.6	-3.10462	4.83465e-07	1.61737e-05	8
364	CCN3	cellular communication network factor 3 [Source:HGNC Symbol;Acc:HGNC:7885]	NM_002514.4	-2.22381	4.93954e-07	1.64908e-05	8
365	LIG1	DNA ligase 1 [Source:HGNC Symbol;Acc:HGNC:6598]	NM_000234.3	1.30377	5.35443e-07	1.77667e-05	19
366	IGSF21	immunoglobin superfamily member 21 [Source:HGNC Symbol;Acc:HGNC:28246]	NM_032880.5	-2.98997	5.44725e-07	1.79649e-05	1
367	KCTD4	potassium channel tetramerization domain containing 4 [Source:HGNC Symbol;Acc:HGNC:23227]	NM_198404.3	1.34933	5.43196e-07	1.79649e-05	13
368	GRIP2	glutamate receptor interacting protein 2 [Source:HGNC Symbol;Acc:HGNC:23841]	NM_001080423.4	-1.87173	5.49037e-07	1.80705e-05	3
369	IGF1	insulin like growth factor 1 [Source:HGNC Symbol;Acc:HGNC:5464]	NM_000618.5	-2.7096	5.61877e-07	1.84558e-05	12
370	JPH4	junctophilin 4 [Source:HGNC Symbol;Acc:HGNC:20156]	NM_001146028.2	2.07071	5.64299e-07	1.84981e-05	14
371	MYOM1	myomesin 1 [Source:HGNC Symbol;Acc:HGNC:7613]	NM_003803.4	-1.64302	5.65868e-07	1.85123e-05	18
372	PLXNB1	plexin B1 [Source:HGNC Symbol;Acc:HGNC:9103]	NM_001130082.3	1.13472	5.68159e-07	1.855e-05	3
373	KIRREL1	kirre like nephrin family adhesion molecule 1 [Source:HGNC Symbol;Acc:HGNC:15734]	NM_018240.7	-1.62946	5.73948e-07	1.87015e-05	1
374	CECR2	CECR2 histone acetyl-lysine reader [Source:HGNC Symbol;Acc:HGNC:1840]	NM_001290047.2	-1.82842	5.84969e-07	1.8947e-05	22
375	MBP	myelin basic protein [Source:HGNC Symbol;Acc:HGNC:6925]	NM_001025101.2	1.72296	6.08197e-07	1.96602e-05	18
376	B3GLCT	beta 3-glucosyltransferase [Source:HGNC Symbol;Acc:HGNC:20207]	NM_194318.4	-1.79167	6.09749e-07	1.96714e-05	13
377	CMTM7	CKLF like MARVEL transmembrane domain containing 7 [Source:HGNC Symbol;Acc:HGNC:19178]	NM_138410.4	-1.58447	6.20191e-07	1.99687e-05	3
378	YPEL1	yippee like 1 [Source:HGNC Symbol;Acc:HGNC:12845]	NM_013313.5	-1.08521	6.21779e-07	1.99803e-05	22
379	VWA5B2	von Willebrand factor A domain containing 5B2 [Source:HGNC Symbol;Acc:HGNC:25144]	NM_001390846.1	1.73305	6.26723e-07	2.00996e-05	3
380	GM2A	ganglioside GM2 activator [Source:HGNC Symbol;Acc:HGNC:4367]	NM_000405.5	1.36655	6.40567e-07	2.05032e-05	5
381	TIAM1	TIAM Rac1 associated GEF 1 [Source:HGNC Symbol;Acc:HGNC:11805]	NM_001353694.2	-2.28164	6.70345e-07	2.13306e-05	21
382	FOXG1	forkhead box G1 [Source:HGNC Symbol;Acc:HGNC:3811]	NM_005249.5	3.76399	6.77912e-07	2.15293e-05	14
383	NOS3	nitric oxide synthase 3 [Source:HGNC Symbol;Acc:HGNC:7876]	NM_000603.5	-1.70152	6.81023e-07	2.15861e-05	7
384	CSF1	colony stimulating factor 1 [Source:HGNC Symbol;Acc:HGNC:2432]	NM_000757.6	-1.59709	6.8883e-07	2.17489e-05	1
385	APOBEC3G	apolipoprotein B mRNA editing enzyme catalytic subunit 3G [Source:HGNC Symbol;Acc:HGNC:17357]	NM_021822.4	-2.07681	7.04081e-07	2.21446e-05	22
386	KCNJ12	potassium inwardly rectifying channel subfamily J member 12 [Source:HGNC Symbol;Acc:HGNC:6258]	NM_021012.5	-3.37527	7.05582e-07	2.2149e-05	17
387	AOC3	amine oxidase copper containing 3 [Source:HGNC Symbol;Acc:HGNC:550]	NM_003734.4	-1.48698	7.24035e-07	2.26846e-05	17
388	GNMT	glycine N-methyltransferase [Source:HGNC Symbol;Acc:HGNC:4415]	NM_018960.6	2.24494	7.30409e-07	2.28403e-05	6
389	RFLNB	refilin B [Source:HGNC Symbol;Acc:HGNC:28705]		-1.62224	7.52744e-07	2.34488e-05	17
390	FGF14	fibroblast growth factor 14 [Source:HGNC Symbol;Acc:HGNC:3671]	NM_004115.4	1.73936	7.76948e-07	2.41105e-05	13
391	BCL6	BCL6 transcription repressor [Source:HGNC Symbol;Acc:HGNC:1001]	NM_001706.5	-1.66677	7.92866e-07	2.45578e-05	3
392	SPINT1	serine peptidase inhibitor, Kunitz type 1 [Source:HGNC Symbol;Acc:HGNC:11246]	NM_003710.4	2.4936	8.0945e-07	2.49764e-05	15
393	SLC29A2	solute carrier family 29 member 2 [Source:HGNC Symbol;Acc:HGNC:11004]	NM_001532.3	1.43126	8.13031e-07	2.50395e-05	11
394	GPR83	G protein-coupled receptor 83 [Source:HGNC Symbol;Acc:HGNC:4523]	NM_016540.4	-3.46086	8.15558e-07	2.50401e-05	11
395	PWWP3A	PWWP domain containing 3A, DNA repair factor [Source:HGNC Symbol;Acc:HGNC:29641]	NM_001369789.1	1.60016	8.17155e-07	2.50401e-05	19
396	PRKN	parkin RBR E3 ubiquitin protein ligase [Source:HGNC Symbol;Acc:HGNC:8607]	NM_004562.3	-1.224	8.18512e-07	2.50401e-05	6
397	PLEKHO2	pleckstrin homology domain containing O2 [Source:HGNC Symbol;Acc:HGNC:30026]	NM_025201.5	-1.2047	8.19199e-07	2.50401e-05	15
398	FGFR3	fibroblast growth factor receptor 3 [Source:HGNC Symbol;Acc:HGNC:3690]	NM_000142.5	-2.51105	8.35788e-07	2.54042e-05	4
399	RGL3	ral guanine nucleotide dissociation stimulator like 3 [Source:HGNC Symbol;Acc:HGNC:30282]	NM_001035223.4	3.09131	8.38672e-07	2.54444e-05	19
400	FST	follistatin [Source:HGNC Symbol;Acc:HGNC:3971]	NM_013409.3	-3.60702	8.69915e-07	2.63067e-05	5
401	ABHD15	abhydrolase domain containing 15 [Source:HGNC Symbol;Acc:HGNC:26971]	NM_198147.3	1.11905	8.76137e-07	2.64334e-05	17
402	TRHDE	thyrotropin releasing hormone degrading enzyme [Source:HGNC Symbol;Acc:HGNC:30748]	NM_013381.3	4.96499	8.85028e-07	2.65633e-05	12
403	BCO1	beta-carotene oxygenase 1 [Source:HGNC Symbol;Acc:HGNC:13815]	NM_017429.3	-2.1722	8.85334e-07	2.65633e-05	16
404	GXYLT2	glucoside xylosyltransferase 2 [Source:HGNC Symbol;Acc:HGNC:33383]	NM_001080393.2	-1.24511	8.90563e-07	2.66711e-05	3
405	BCL11A	BCL11 transcription factor A [Source:HGNC Symbol;Acc:HGNC:13221]	NM_022893.4	3.62064	9.10611e-07	2.70504e-05	2
406	TENT5C	terminal nucleotidyltransferase 5C [Source:HGNC Symbol;Acc:HGNC:24712]	NM_017709.4	1.82385	9.11532e-07	2.70504e-05	1
407	FYB1	FYN binding protein 1 [Source:HGNC Symbol;Acc:HGNC:4036]	NM_001465.6	-1.08925	9.21977e-07	2.72611e-05	5
408	LBR	lamin B receptor [Source:HGNC Symbol;Acc:HGNC:6518]	NM_002296.4	1.26533	9.24328e-07	2.72811e-05	1
409	EYS	eyes shut homolog [Source:HGNC Symbol;Acc:HGNC:21555]	NM_001142800.2	-1.58595	9.56841e-07	2.81565e-05	6
410	ARHGDIG	Rho GDP dissociation inhibitor gamma [Source:HGNC Symbol;Acc:HGNC:680]	NM_001176.4	-3.3274	9.57446e-07	2.81565e-05	16
411	FGD5	FYVE, RhoGEF and PH domain containing 5 [Source:HGNC Symbol;Acc:HGNC:19117]	NM_152536.4	-1.27332	9.67311e-07	2.83443e-05	3
412	H4C8	H4 clustered histone 8 [Source:HGNC Symbol;Acc:HGNC:4788]	NM_003543.4	-1.22834	9.93073e-07	2.9047e-05	6
413	ACVR1C	activin A receptor type 1C [Source:HGNC Symbol;Acc:HGNC:18123]	NM_145259.3	2.59583	1.00423e-06	2.93205e-05	2
414	CDIP1	cell death inducing p53 target 1 [Source:HGNC Symbol;Acc:HGNC:13234]	NM_013399.3	-1.05175	1.02904e-06	2.98099e-05	16
415	SPATA13	spermatogenesis associated 13 [Source:HGNC Symbol;Acc:HGNC:23222]	NM_001166271.3	1.44815	1.03014e-06	2.98099e-05	13
416	QKI	QKI, KH domain containing RNA binding [Source:HGNC Symbol;Acc:HGNC:21100]	NM_006775.3	-1.08082	1.0785e-06	3.10989e-05	6
417	CHRNA3	cholinergic receptor nicotinic alpha 3 subunit [Source:HGNC Symbol;Acc:HGNC:1957]	NM_000743.5	-2.90952	1.08335e-06	3.11287e-05	15
418	MID1IP1	MID1 interacting protein 1 [Source:HGNC Symbol;Acc:HGNC:20715]	NM_021242.6	-1.31012	1.08225e-06	3.11287e-05	X
419	SERPINA1	serpin family A member 1 [Source:HGNC Symbol;Acc:HGNC:8941]	NM_000295.5	-2.50541	1.0927e-06	3.1287e-05	14
420	PDE6A	phosphodiesterase 6A [Source:HGNC Symbol;Acc:HGNC:8785]	NM_000440.3	-3.04905	1.10941e-06	3.16074e-05	5
421	CTSS	cathepsin S [Source:HGNC Symbol;Acc:HGNC:2545]	NM_004079.5	-1.01674	1.10971e-06	3.16074e-05	1
422	CSMD1	CUB and Sushi multiple domains 1 [Source:HGNC Symbol;Acc:HGNC:14026]	NM_033225.6	-3.45157	1.13662e-06	3.22609e-05	8
423	CYBRD1	cytochrome b reductase 1 [Source:HGNC Symbol;Acc:HGNC:20797]	NM_024843.4	2.5498	1.15073e-06	3.26046e-05	2
424	CYP26B1	cytochrome P450 family 26 subfamily B member 1 [Source:HGNC Symbol;Acc:HGNC:20581]	NM_019885.4	1.95795	1.15797e-06	3.27527e-05	2
425	NEDD9	neural precursor cell expressed, developmentally down-regulated 9 [Source:HGNC Symbol;Acc:HGNC:7733]	NM_006403.4	-1.75306	1.16657e-06	3.29389e-05	6
426	ETS1	ETS proto-oncogene 1, transcription factor [Source:HGNC Symbol;Acc:HGNC:3488]	NM_001143820.2	-1.41348	1.20744e-06	3.38583e-05	11
427	MMP2	matrix metallopeptidase 2 [Source:HGNC Symbol;Acc:HGNC:7166]	NM_004530.6	-2.08232	1.22464e-06	3.42635e-05	16
428	TAFA5	TAFA chemokine like family member 5 [Source:HGNC Symbol;Acc:HGNC:21592]	NM_001082967.3	-2.84615	1.2261e-06	3.42635e-05	22
429	GCH1	GTP cyclohydrolase 1 [Source:HGNC Symbol;Acc:HGNC:4193]	NM_000161.3	1.92623	1.23774e-06	3.44116e-05	14
430	PSD2	pleckstrin and Sec7 domain containing 2 [Source:HGNC Symbol;Acc:HGNC:19092]	NM_032289.4	-1.94098	1.23352e-06	3.44116e-05	5
431	ADIPOR2	adiponectin receptor 2 [Source:HGNC Symbol;Acc:HGNC:24041]	NM_024551.3	1.16428	1.25309e-06	3.4651e-05	12
432	PRR36	proline rich 36 [Source:HGNC Symbol;Acc:HGNC:26172]	NM_001190467.2	1.15721	1.25192e-06	3.4651e-05	19
433	VEGFC	vascular endothelial growth factor C [Source:HGNC Symbol;Acc:HGNC:12682]	NM_005429.5	-1.64096	1.26541e-06	3.48834e-05	4
434	WIPF3	WAS/WASL interacting protein family member 3 [Source:HGNC Symbol;Acc:HGNC:22004]	NM_001080529.3	2.01211	1.32418e-06	3.63191e-05	7
435	TGFB1I1	transforming growth factor beta 1 induced transcript 1 [Source:HGNC Symbol;Acc:HGNC:11767]	NM_001042454.3	-1.26319	1.33052e-06	3.64233e-05	16
436	CPZ	carboxypeptidase Z [Source:HGNC Symbol;Acc:HGNC:2333]	NM_001014447.3	-4.44702	1.35389e-06	3.69152e-05	4
437	YES1	YES proto-oncogene 1, Src family tyrosine kinase [Source:HGNC Symbol;Acc:HGNC:12841]	NM_005433.4	1.56734	1.35498e-06	3.69152e-05	18
438	RLN1	relaxin 1 [Source:HGNC Symbol;Acc:HGNC:10026]	NM_006911.4	2.17693	1.36559e-06	3.71059e-05	9
439	KYNU	kynureninase [Source:HGNC Symbol;Acc:HGNC:6469]	NM_003937.3	-1.51491	1.36881e-06	3.71059e-05	2
440	CDH10	cadherin 10 [Source:HGNC Symbol;Acc:HGNC:1749]	NM_006727.5	-5.52558	1.37451e-06	3.71985e-05	5
441	TES	testin LIM domain protein [Source:HGNC Symbol;Acc:HGNC:14620]	NM_015641.4	1.95918	1.37944e-06	3.727e-05	7
442	GIMAP2	GTPase, IMAP family member 2 [Source:HGNC Symbol;Acc:HGNC:21789]	NM_015660.3	-1.46278	1.40467e-06	3.78262e-05	7
443	IGF1R	insulin like growth factor 1 receptor [Source:HGNC Symbol;Acc:HGNC:5465]	NM_000875.5	1.06187	1.40718e-06	3.78312e-05	15
444	SLC52A3	solute carrier family 52 member 3 [Source:HGNC Symbol;Acc:HGNC:16187]	NM_033409.4	-2.37575	1.4609e-06	3.92108e-05	20
445	ZNF704	zinc finger protein 704 [Source:HGNC Symbol;Acc:HGNC:32291]	NM_001033723.3	1.83696	1.46682e-06	3.93049e-05	8
446	SLC1A7	solute carrier family 1 member 7 [Source:HGNC Symbol;Acc:HGNC:10945]	NM_006671.6	-3.4482	1.47248e-06	3.9392e-05	1
447	PLA2G1B	phospholipase A2 group IB [Source:HGNC Symbol;Acc:HGNC:9030]	NM_000928.3	3.47194	1.49078e-06	3.9816e-05	12
448	GREP1	glycine rich extracellular protein 1 [Source:HGNC Symbol;Acc:HGNC:27549]		-1.90869	1.49782e-06	3.99385e-05	16
449	ZNF275	zinc finger protein 275 [Source:HGNC Symbol;Acc:HGNC:13069]	NM_001367757.1	1.31766	1.51899e-06	4.03708e-05	X
450	EOGT	EGF domain specific O-linked N-acetylglucosamine transferase [Source:HGNC Symbol;Acc:HGNC:28526]	NM_001278689.2	-1.13471	1.53457e-06	4.06524e-05	3
451	SIGLEC1	sialic acid binding Ig like lectin 1 [Source:HGNC Symbol;Acc:HGNC:11127]	NM_023068.4	-1.74843	1.55408e-06	4.09694e-05	20
452	INSYN2B	inhibitory synaptic factor family member 2B [Source:HGNC Symbol;Acc:HGNC:37271]	NM_001129891.3	3.10477	1.55701e-06	4.09804e-05	5
453	IGFBPL1	insulin like growth factor binding protein like 1 [Source:HGNC Symbol;Acc:HGNC:20081]	NM_001007563.3	-1.73755	1.58396e-06	4.16225e-05	9
454	ARRB1	arrestin beta 1 [Source:HGNC Symbol;Acc:HGNC:711]	NM_004041.5	-1.17033	1.63602e-06	4.28522e-05	11
455	PIF1	PIF1 5'-to-3' DNA helicase [Source:HGNC Symbol;Acc:HGNC:26220]	NM_001286496.2	-3.00792	1.68818e-06	4.40767e-05	15
456	LAMA4	laminin subunit alpha 4 [Source:HGNC Symbol;Acc:HGNC:6484]	NM_001105206.3	-1.27328	1.70244e-06	4.43778e-05	6
457	ITGA5	integrin subunit alpha 5 [Source:HGNC Symbol;Acc:HGNC:6141]	NM_002205.5	-1.05054	1.70714e-06	4.44292e-05	12
458	AVIL	advillin [Source:HGNC Symbol;Acc:HGNC:14188]	NM_006576.4	1.05854	1.72367e-06	4.45785e-05	12
459	CD86	CD86 molecule [Source:HGNC Symbol;Acc:HGNC:1705]	NM_175862.5	-1.72738	1.75372e-06	4.51367e-05	3
460	ST14	ST14 transmembrane serine protease matriptase [Source:HGNC Symbol;Acc:HGNC:11344]	NM_021978.4	2.35068	1.76394e-06	4.53282e-05	11
461	ASF1B	anti-silencing function 1B histone chaperone [Source:HGNC Symbol;Acc:HGNC:20996]	NM_018154.3	1.9929	1.83949e-06	4.69539e-05	19
462	PDGFRB	platelet derived growth factor receptor beta [Source:HGNC Symbol;Acc:HGNC:8804]	NM_002609.4	-1.58183	1.84161e-06	4.69539e-05	5
463	SH2D1B	SH2 domain containing 1B [Source:HGNC Symbol;Acc:HGNC:30416]	NM_053282.5	-2.49593	1.88411e-06	4.7813e-05	1
464	SEMA3A	semaphorin 3A [Source:HGNC Symbol;Acc:HGNC:10723]	NM_006080.3	-3.59588	1.94295e-06	4.90008e-05	7
465	SELENOM	selenoprotein M [Source:HGNC Symbol;Acc:HGNC:30397]	NM_080430.4	-1.09673	1.99319e-06	5.01903e-05	22
466	CRACDL	CRACD like [Source:HGNC Symbol;Acc:HGNC:33454]	NM_207362.3	-1.77947	2.05061e-06	5.15564e-05	2
467	OSBPL5	oxysterol binding protein like 5 [Source:HGNC Symbol;Acc:HGNC:16392]	NM_020896.4	-1.42936	2.08923e-06	5.23184e-05	11
468	EFCC1	EF-hand and coiled-coil domain containing 1 [Source:HGNC Symbol;Acc:HGNC:25692]	NM_001377500.1	-2.22171	2.09376e-06	5.23184e-05	3
469	GPR160	G protein-coupled receptor 160 [Source:HGNC Symbol;Acc:HGNC:23693]	NM_014373.3	2.08073	2.09206e-06	5.23184e-05	3
470	TMEM171	transmembrane protein 171 [Source:HGNC Symbol;Acc:HGNC:27031]	NM_173490.8	3.78876	2.12802e-06	5.30117e-05	5
471	TMEM273	transmembrane protein 273 [Source:HGNC Symbol;Acc:HGNC:27274]	NM_001288740.3	-1.27057	2.13603e-06	5.31301e-05	10
472	IKZF1	IKAROS family zinc finger 1 [Source:HGNC Symbol;Acc:HGNC:13176]	NM_006060.6	-1.1569	2.16637e-06	5.36391e-05	7
473	PODXL	podocalyxin like [Source:HGNC Symbol;Acc:HGNC:9171]	NM_001018111.3	-1.20224	2.17132e-06	5.36801e-05	7
474	BATF3	basic leucine zipper ATF-like transcription factor 3 [Source:HGNC Symbol;Acc:HGNC:28915]	NM_018664.3	-2.1225	2.18099e-06	5.38373e-05	1
475	ADAM19	ADAM metallopeptidase domain 19 [Source:HGNC Symbol;Acc:HGNC:197]	NM_033274.5	-1.84708	2.24004e-06	5.4962e-05	5
476	LCP1	lymphocyte cytosolic protein 1 [Source:HGNC Symbol;Acc:HGNC:6528]	NM_002298.5	-1.05582	2.28877e-06	5.6073e-05	13
477	ASIC2	acid sensing ion channel subunit 2 [Source:HGNC Symbol;Acc:HGNC:99]	NM_183377.2	-3.80279	2.29685e-06	5.61023e-05	17
478	VOPP1	VOPP1 WW domain binding protein [Source:HGNC Symbol;Acc:HGNC:34518]	NM_030796.5	-1.07209	2.29528e-06	5.61023e-05	7
479	MAPK13	mitogen-activated protein kinase 13 [Source:HGNC Symbol;Acc:HGNC:6875]	NM_002754.5	1.43887	2.35074e-06	5.73328e-05	6
480	CCDC141	coiled-coil domain containing 141 [Source:HGNC Symbol;Acc:HGNC:26821]	NM_173648.4	-2.91882	2.39626e-06	5.82685e-05	2
481	NEURL1	neuralized E3 ubiquitin protein ligase 1 [Source:HGNC Symbol;Acc:HGNC:7761]	NM_004210.5	1.3649	2.40922e-06	5.84438e-05	10
482	PCDH17	protocadherin 17 [Source:HGNC Symbol;Acc:HGNC:14267]	NM_001040429.3	-1.92702	2.42322e-06	5.86615e-05	13
483	HOOK2	hook microtubule tethering protein 2 [Source:HGNC Symbol;Acc:HGNC:19885]	NM_013312.3	1.68756	2.43084e-06	5.87586e-05	19
484	CLDN15	claudin 15 [Source:HGNC Symbol;Acc:HGNC:2036]	NM_014343.3	1.0907	2.45793e-06	5.93254e-05	7
485	CADM3	cell adhesion molecule 3 [Source:HGNC Symbol;Acc:HGNC:17601]	NM_001127173.3	-1.10579	2.47245e-06	5.95874e-05	1
486	ONECUT2	one cut homeobox 2 [Source:HGNC Symbol;Acc:HGNC:8139]	NM_004852.3	1.61136	2.56254e-06	6.13891e-05	18
487	CNGB3	cyclic nucleotide gated channel subunit beta 3 [Source:HGNC Symbol;Acc:HGNC:2153]	NM_019098.5	3.32869	2.56506e-06	6.13891e-05	8
488	MGAM	maltase-glucoamylase [Source:HGNC Symbol;Acc:HGNC:7043]	NM_001365693.1	-4.11245	2.56604e-06	6.13891e-05	7
489	PRR15L	proline rich 15 like [Source:HGNC Symbol;Acc:HGNC:28149]	NM_024320.4	2.03792	2.59495e-06	6.19895e-05	17
490	CNGB1	cyclic nucleotide gated channel subunit beta 1 [Source:HGNC Symbol;Acc:HGNC:2151]	NM_001297.5	-4.46126	2.65527e-06	6.33378e-05	16
491	RCSD1	RCSD domain containing 1 [Source:HGNC Symbol;Acc:HGNC:28310]	NM_052862.4	-1.3386	2.66857e-06	6.35619e-05	1
492	CASQ2	calsequestrin 2 [Source:HGNC Symbol;Acc:HGNC:1513]	NM_001232.4	-2.21836	2.68301e-06	6.38125e-05	1
493	CALCRL	calcitonin receptor like receptor [Source:HGNC Symbol;Acc:HGNC:16709]	NM_005795.6	-1.65689	2.74703e-06	6.50502e-05	2
494	DUSP10	dual specificity phosphatase 10 [Source:HGNC Symbol;Acc:HGNC:3065]	NM_007207.6	-1.37005	2.77905e-06	6.5713e-05	1
495	GREM2	gremlin 2, DAN family BMP antagonist [Source:HGNC Symbol;Acc:HGNC:17655]	NM_022469.4	-1.9112	2.79953e-06	6.61013e-05	1
496	MRPS25	mitochondrial ribosomal protein S25 [Source:HGNC Symbol;Acc:HGNC:14511]	NM_022497.5	1.06895	2.82332e-06	6.65665e-05	3
497	SIPA1L2	signal induced proliferation associated 1 like 2 [Source:HGNC Symbol;Acc:HGNC:23800]	NM_020808.5	-1.44419	2.93539e-06	6.88192e-05	1
498	CD93	CD93 molecule [Source:HGNC Symbol;Acc:HGNC:15855]	NM_012072.4	-1.26759	2.97294e-06	6.95906e-05	20
499	STXBP2	syntaxin binding protein 2 [Source:HGNC Symbol;Acc:HGNC:11445]	NM_006949.4	2.42755	2.97776e-06	6.96036e-05	19
500	TRIM47	tripartite motif containing 47 [Source:HGNC Symbol;Acc:HGNC:19020]	NM_033452.3	2.35194	3.0326e-06	7.06826e-05	17
501	ARHGAP9	Rho GTPase activating protein 9 [Source:HGNC Symbol;Acc:HGNC:14130]	NM_032496.4	-1.63582	3.04914e-06	7.08653e-05	12
502	SULT4A1	sulfotransferase family 4A member 1 [Source:HGNC Symbol;Acc:HGNC:14903]	NM_014351.4	-1.60268	3.1059e-06	7.19791e-05	22
503	TMEM176A	transmembrane protein 176A [Source:HGNC Symbol;Acc:HGNC:24930]	NM_018487.3	-2.37008	3.20172e-06	7.3759e-05	7
504	KCNE4	potassium voltage-gated channel subfamily E regulatory subunit 4 [Source:HGNC Symbol;Acc:HGNC:6244]	NM_080671.4	-2.97863	3.20534e-06	7.3759e-05	2
505	SYDE1	synapse defective Rho GTPase homolog 1 [Source:HGNC Symbol;Acc:HGNC:25824]	NM_033025.6	-1.43146	3.21544e-06	7.38871e-05	19
506	VWA1	von Willebrand factor A domain containing 1 [Source:HGNC Symbol;Acc:HGNC:30910]	NM_022834.5	-1.8687	3.22641e-06	7.40348e-05	1
507	GASK1B	golgi associated kinase 1B [Source:HGNC Symbol;Acc:HGNC:25312]	NM_001128424.2	2.61583	3.23217e-06	7.40627e-05	4
508	C1orf87	chromosome 1 open reading frame 87 [Source:HGNC Symbol;Acc:HGNC:28547]	NM_152377.3	-3.16855	3.27742e-06	7.49941e-05	1
509	HLA-B	major histocompatibility complex, class I, B [Source:HGNC Symbol;Acc:HGNC:4932]	NM_005514.8	1.80022	3.33378e-06	7.59635e-05	6
510	ATP2A3	ATPase sarcoplasmic/endoplasmic reticulum Ca2+ transporting 3 [Source:HGNC Symbol;Acc:HGNC:813]	NM_005173.4	-1.62161	3.37705e-06	7.68421e-05	17
511	ERG	ETS transcription factor ERG [Source:HGNC Symbol;Acc:HGNC:3446]	NM_182918.4	-1.47261	3.39125e-06	7.70575e-05	21
512	ZNF385D	zinc finger protein 385D [Source:HGNC Symbol;Acc:HGNC:26191]	NM_024697.3	-2.29748	3.47232e-06	7.87898e-05	3
513	PCDHA5	protocadherin alpha 5 [Source:HGNC Symbol;Acc:HGNC:8671]	NM_018908.3	1.66439	3.49493e-06	7.91924e-05	5
514	NEGR1	neuronal growth regulator 1 [Source:HGNC Symbol;Acc:HGNC:17302]	NM_173808.3	-1.06954	3.55141e-06	8.03102e-05	1
515	KCNJ8	potassium inwardly rectifying channel subfamily J member 8 [Source:HGNC Symbol;Acc:HGNC:6269]	NM_004982.4	-2.09256	3.56831e-06	8.04079e-05	12
516	TMEM132B	transmembrane protein 132B [Source:HGNC Symbol;Acc:HGNC:29397]	NM_001366854.1	3.13244	3.62619e-06	8.13745e-05	12
517	COL16A1	collagen type XVI alpha 1 chain [Source:HGNC Symbol;Acc:HGNC:2193]	NM_001856.4	-2.33245	3.69577e-06	8.25947e-05	1
518	GAREM1	GRB2 associated regulator of MAPK1 subtype 1 [Source:HGNC Symbol;Acc:HGNC:26136]	NM_001242409.2	-2.10351	3.6857e-06	8.25947e-05	18
519	DIPK2B	divergent protein kinase domain 2B [Source:HGNC Symbol;Acc:HGNC:25866]	NM_176819.4	-1.50564	3.69204e-06	8.25947e-05	X
520	GALNT3	polypeptide N-acetylgalactosaminyltransferase 3 [Source:HGNC Symbol;Acc:HGNC:4125]	NM_004482.4	1.80748	3.70907e-06	8.27784e-05	2
521	TMPRSS6	transmembrane serine protease 6 [Source:HGNC Symbol;Acc:HGNC:16517]	NM_001374504.1	-2.69382	3.79838e-06	8.45399e-05	22
522	AADACL2	arylacetamide deacetylase like 2 [Source:HGNC Symbol;Acc:HGNC:24427]	NM_207365.4	-4.01514	3.80939e-06	8.46692e-05	3
523	ARHGAP36	Rho GTPase activating protein 36 [Source:HGNC Symbol;Acc:HGNC:26388]	NM_144967.4	1.81781	3.82918e-06	8.48776e-05	X
524	ADGRL4	adhesion G protein-coupled receptor L4 [Source:HGNC Symbol;Acc:HGNC:20822]	NM_022159.4	-1.53411	3.87948e-06	8.57592e-05	1
525	SCGB2A1	secretoglobin family 2A member 1 [Source:HGNC Symbol;Acc:HGNC:7051]	NM_002407.3	3.06042	3.88883e-06	8.58493e-05	11
526	PDLIM3	PDZ and LIM domain 3 [Source:HGNC Symbol;Acc:HGNC:20767]	NM_014476.6	2.52699	4.10871e-06	8.9972e-05	4
527	LIF	LIF interleukin 6 family cytokine [Source:HGNC Symbol;Acc:HGNC:6596]	NM_002309.5	-2.52015	4.13556e-06	9.0317e-05	22
528	GPSM3	G protein signaling modulator 3 [Source:HGNC Symbol;Acc:HGNC:13945]	NM_001276501.2	-1.16553	4.18368e-06	9.11236e-05	6
529	KLHDC8B	kelch domain containing 8B [Source:HGNC Symbol;Acc:HGNC:28557]	NM_173546.3	-1.38457	4.19056e-06	9.11518e-05	3
530	EDN1	endothelin 1 [Source:HGNC Symbol;Acc:HGNC:3176]	NM_001955.5	-1.68696	4.24111e-06	9.20055e-05	6
531	ABCB1	ATP binding cassette subfamily B member 1 [Source:HGNC Symbol;Acc:HGNC:40]	NM_001348946.2	-1.73388	4.26115e-06	9.23174e-05	7
532	PSTPIP1	proline-serine-threonine phosphatase interacting protein 1 [Source:HGNC Symbol;Acc:HGNC:9580]	NM_003978.5	-2.12924	4.34674e-06	9.39218e-05	15
533	KCNIP3	potassium voltage-gated channel interacting protein 3 [Source:HGNC Symbol;Acc:HGNC:15523]	NM_013434.5	-2.51787	4.47656e-06	9.64711e-05	2
534	ARHGAP15	Rho GTPase activating protein 15 [Source:HGNC Symbol;Acc:HGNC:21030]	NM_018460.4	-1.30586	4.54002e-06	9.77094e-05	2
535	PRICKLE1	prickle planar cell polarity protein 1 [Source:HGNC Symbol;Acc:HGNC:17019]	NM_153026.3	-1.16764	4.59933e-06	9.85952e-05	12
536	ZAP70	zeta chain of T cell receptor associated protein kinase 70 [Source:HGNC Symbol;Acc:HGNC:12858]	NM_001079.4	-2.40366	4.62293e-06	9.89482e-05	2
537	SPRY2	sprouty RTK signaling antagonist 2 [Source:HGNC Symbol;Acc:HGNC:11270]	NM_005842.4	-1.82131	4.62795e-06	9.89482e-05	13
538	PRKX	protein kinase cAMP-dependent X-linked catalytic subunit [Source:HGNC Symbol;Acc:HGNC:9441]	NM_005044.5	-1.92835	4.66085e-06	9.95211e-05	X
539	IRAG1	inositol 1,4,5-triphosphate receptor associated 1 [Source:HGNC Symbol;Acc:HGNC:7237]	NM_130385.4	-2.01579	4.66746e-06	9.95317e-05	11
540	WFDC1	WAP four-disulfide core domain 1 [Source:HGNC Symbol;Acc:HGNC:15466]	NM_021197.4	-3.61707	4.70159e-06	0.000100129	16
541	EFNA3	ephrin A3 [Source:HGNC Symbol;Acc:HGNC:3223]	NM_004952.5	-1.45697	4.80239e-06	0.000102142	1
542	H1-0	H1.0 linker histone [Source:HGNC Symbol;Acc:HGNC:4714]	NM_005318.4	-1.19182	4.82226e-06	0.000102297	22
543	ADGRL2	adhesion G protein-coupled receptor L2 [Source:HGNC Symbol;Acc:HGNC:18582]	NM_001366006.2	-2.20473	4.8508e-06	0.000102769	1
544	SNED1	sushi, nidogen and EGF like domains 1 [Source:HGNC Symbol;Acc:HGNC:24696]	NM_001080437.3	-1.37103	4.87304e-06	0.000103106	2
545	TMC3	transmembrane channel like 3 [Source:HGNC Symbol;Acc:HGNC:22995]	NM_001080532.3	-1.57319	4.90849e-06	0.000103721	15
546	SLC2A5	solute carrier family 2 member 5 [Source:HGNC Symbol;Acc:HGNC:11010]	NM_003039.3	-2.68253	4.95942e-06	0.000104662	1
547	GTF2IRD1	GTF2I repeat domain containing 1 [Source:HGNC Symbol;Acc:HGNC:4661]	NM_005685.4	1.06317	4.99898e-06	0.00010536	7
548	CHRNB4	cholinergic receptor nicotinic beta 4 subunit [Source:HGNC Symbol;Acc:HGNC:1964]	NM_000750.5	-2.45829	5.03307e-06	0.000105942	15
549	ADAMTS2	ADAM metallopeptidase with thrombospondin type 1 motif 2 [Source:HGNC Symbol;Acc:HGNC:218]	NM_014244.5	1.65537	5.09466e-06	0.000107069	5
550	PIEZO1	piezo type mechanosensitive ion channel component 1 [Source:HGNC Symbol;Acc:HGNC:28993]	NM_001142864.4	-1.40847	5.09977e-06	0.000107069	16
551	SLC6A16	solute carrier family 6 member 16 [Source:HGNC Symbol;Acc:HGNC:13622]	NM_014037.3	-2.80647	5.13034e-06	0.000107434	19
552	ZNF114	zinc finger protein 114 [Source:HGNC Symbol;Acc:HGNC:12894]	NM_153608.4	-3.01968	5.19814e-06	0.000108714	19
553	MFAP4	microfibril associated protein 4 [Source:HGNC Symbol;Acc:HGNC:7035]	NM_002404.3	-2.15236	5.25447e-06	0.00010947	17
554	TMEM45B	transmembrane protein 45B [Source:HGNC Symbol;Acc:HGNC:25194]	NM_138788.5	3.09316	5.27435e-06	0.000109744	11
555	WAS	WASP actin nucleation promoting factor [Source:HGNC Symbol;Acc:HGNC:12731]	NM_000377.3	-1.35464	5.41516e-06	0.00011253	X
556	MET	MET proto-oncogene, receptor tyrosine kinase [Source:HGNC Symbol;Acc:HGNC:7029]	NM_000245.4	-2.54215	5.48682e-06	0.000113729	7
557	PRRX1	paired related homeobox 1 [Source:HGNC Symbol;Acc:HGNC:9142]	NM_022716.4	-1.96159	5.5431e-06	0.00011475	1
558	RHOJ	ras homolog family member J [Source:HGNC Symbol;Acc:HGNC:688]	NM_020663.5	-1.4666	5.5515e-06	0.000114778	14
559	CCR7	C-C motif chemokine receptor 7 [Source:HGNC Symbol;Acc:HGNC:1608]	NM_001838.4	-2.2888	5.64938e-06	0.000116506	17
560	GPR63	G protein-coupled receptor 63 [Source:HGNC Symbol;Acc:HGNC:13302]	NM_030784.4	-1.67028	5.65798e-06	0.000116536	6
561	TCAF2	TRPM8 channel associated factor 2 [Source:HGNC Symbol;Acc:HGNC:26878]	NM_001363538.2	2.07037	5.68176e-06	0.000116878	7
562	RAC2	Rac family small GTPase 2 [Source:HGNC Symbol;Acc:HGNC:9802]	NM_002872.5	-1.41991	5.73622e-06	0.000117701	22
563	SYDE2	synapse defective Rho GTPase homolog 2 [Source:HGNC Symbol;Acc:HGNC:25841]	NM_032184.2	1.97681	5.89081e-06	0.000120418	1
564	FOLH1	folate hydrolase 1 [Source:HGNC Symbol;Acc:HGNC:3788]	NM_004476.3	-2.93107	5.93406e-06	0.000120949	11
565	TNFRSF11A	TNF receptor superfamily member 11a [Source:HGNC Symbol;Acc:HGNC:11908]	NM_003839.4	2.22835	5.93908e-06	0.000120949	18
566	TMEM176B	transmembrane protein 176B [Source:HGNC Symbol;Acc:HGNC:29596]	NM_001101312.2	-2.08932	5.9508e-06	0.000121001	7
567	NPTX2	neuronal pentraxin 2 [Source:HGNC Symbol;Acc:HGNC:7953]	NM_002523.3	2.34505	6.06794e-06	0.000122927	7
568	ARHGAP26	Rho GTPase activating protein 26 [Source:HGNC Symbol;Acc:HGNC:17073]	NM_001135608.3	1.16877	6.07391e-06	0.000122927	5
569	TREM1	triggering receptor expressed on myeloid cells 1 [Source:HGNC Symbol;Acc:HGNC:17760]	NM_018643.5	-3.31871	6.23121e-06	0.000125487	6
570	CD180	CD180 molecule [Source:HGNC Symbol;Acc:HGNC:6726]	NM_005582.3	-1.48052	6.22986e-06	0.000125487	5
571	CD37	CD37 molecule [Source:HGNC Symbol;Acc:HGNC:1666]	NM_001774.3	-1.97082	6.26405e-06	0.00012559	19
572	TMC8	transmembrane channel like 8 [Source:HGNC Symbol;Acc:HGNC:20474]	NM_152468.5	-1.51911	6.26671e-06	0.00012559	17
573	CARD16	caspase recruitment domain family member 16 [Source:HGNC Symbol;Acc:HGNC:33701]	NM_052889.4	-1.85777	6.24891e-06	0.00012559	11
574	ADH6	alcohol dehydrogenase 6 (class V) [Source:HGNC Symbol;Acc:HGNC:255]	NM_001102470.2	-2.15198	6.40829e-06	0.000128103	4
575	PAPPA	pappalysin 1 [Source:HGNC Symbol;Acc:HGNC:8602]	NM_002581.5	-1.76085	6.41705e-06	0.000128121	9
576	SH3TC1	SH3 domain and tetratricopeptide repeats 1 [Source:HGNC Symbol;Acc:HGNC:26009]	NM_018986.5	-2.3532	6.48758e-06	0.000129212	4
577	SMIM10	small integral membrane protein 10 [Source:HGNC Symbol;Acc:HGNC:41913]	NM_001163438.2	-2.03127	6.5652e-06	0.000130599	X
578	RCN2	reticulocalbin 2 [Source:HGNC Symbol;Acc:HGNC:9935]	NM_002902.3	-1.38707	6.60191e-06	0.000131074	15
579	ALDH8A1	aldehyde dehydrogenase 8 family member A1 [Source:HGNC Symbol;Acc:HGNC:15471]	NM_022568.4	-2.08001	6.61016e-06	0.000131074	6
580	NDST4	N-deacetylase and N-sulfotransferase 4 [Source:HGNC Symbol;Acc:HGNC:20779]	NM_022569.3	-6.22991	6.63208e-06	0.000131151	4
581	RTP4	receptor transporter protein 4 [Source:HGNC Symbol;Acc:HGNC:23992]	NM_022147.3	-2.31522	6.78243e-06	0.000133615	3
582	CASKIN1	CASK interacting protein 1 [Source:HGNC Symbol;Acc:HGNC:20879]	NM_020764.4	-1.407	6.8114e-06	0.000134023	16
583	TMEM38B	transmembrane protein 38B [Source:HGNC Symbol;Acc:HGNC:25535]	NM_018112.3	1.27192	6.97225e-06	0.000136693	9
584	F2RL1	F2R like trypsin receptor 1 [Source:HGNC Symbol;Acc:HGNC:3538]	NM_005242.6	2.82758	6.96575e-06	0.000136693	5
585	LRAT	lecithin retinol acyltransferase [Source:HGNC Symbol;Acc:HGNC:6685]	NM_004744.5	3.92968	7.11153e-06	0.000139256	4
586	FAM110C	family with sequence similarity 110 member C [Source:HGNC Symbol;Acc:HGNC:33340]	NM_001077710.3	1.30462	7.16404e-06	0.00013978	2
587	CCR1	C-C motif chemokine receptor 1 [Source:HGNC Symbol;Acc:HGNC:1602]	NM_001295.3	-1.23529	7.17566e-06	0.000139839	3
588	PCDHGA10	protocadherin gamma subfamily A, 10 [Source:HGNC Symbol;Acc:HGNC:8697]	NM_018913.3	1.36059	7.31336e-06	0.000142353	5
589	DLL4	delta like canonical Notch ligand 4 [Source:HGNC Symbol;Acc:HGNC:2910]	NM_019074.4	-1.1347	7.36434e-06	0.000143174	15
590	MAFB	MAF bZIP transcription factor B [Source:HGNC Symbol;Acc:HGNC:6408]	NM_005461.5	-1.3965	7.40739e-06	0.000143839	20
591	NPY5R	neuropeptide Y receptor Y5 [Source:HGNC Symbol;Acc:HGNC:7958]	NM_006174.4	-3.15741	7.49321e-06	0.000145333	4
592	SCARA5	scavenger receptor class A member 5 [Source:HGNC Symbol;Acc:HGNC:28701]	NM_173833.6	-3.26792	7.50683e-06	0.000145337	8
593	IL2RB	interleukin 2 receptor subunit beta [Source:HGNC Symbol;Acc:HGNC:6009]	NM_000878.5	-2.15735	7.68014e-06	0.000148252	22
594	CDKL5	cyclin dependent kinase like 5 [Source:HGNC Symbol;Acc:HGNC:11411]	NM_001323289.2	1.80164	7.75595e-06	0.00014945	X
595	RGS19	regulator of G protein signaling 19 [Source:HGNC Symbol;Acc:HGNC:13735]	NM_005873.3	-1.07584	7.76054e-06	0.00014945	20
596	DPYSL5	dihydropyrimidinase like 5 [Source:HGNC Symbol;Acc:HGNC:20637]	NM_020134.4	1.5761	8.03874e-06	0.000154625	2
597	SPN	sialophorin [Source:HGNC Symbol;Acc:HGNC:11249]	NM_003123.6	-1.79059	8.06636e-06	0.00015479	16
598	ADGRL3	adhesion G protein-coupled receptor L3 [Source:HGNC Symbol;Acc:HGNC:20974]	NM_001387552.1	-3.6791	8.09535e-06	0.000155164	4
599	RNF182	ring finger protein 182 [Source:HGNC Symbol;Acc:HGNC:28522]	NM_152737.4	3.51572	8.14687e-06	0.000155968	6
600	RAMP2	receptor activity modifying protein 2 [Source:HGNC Symbol;Acc:HGNC:9844]	NM_005854.3	-1.56016	8.23095e-06	0.000157393	17
601	LRATD1	LRAT domain containing 1 [Source:HGNC Symbol;Acc:HGNC:20743]	NM_145175.4	-1.6189	8.26122e-06	0.000157786	2
602	TLR8	toll like receptor 8 [Source:HGNC Symbol;Acc:HGNC:15632]	NM_138636.5	-1.74453	8.30168e-06	0.000158373	X
603	TMBIM1	transmembrane BAX inhibitor motif containing 1 [Source:HGNC Symbol;Acc:HGNC:23410]	NM_022152.6	-1.23194	8.31966e-06	0.000158531	2
604	P2RY1	purinergic receptor P2Y1 [Source:HGNC Symbol;Acc:HGNC:8539]	NM_002563.5	-1.83452	8.44043e-06	0.000160644	3
605	HEG1	heart development protein with EGF like domains 1 [Source:HGNC Symbol;Acc:HGNC:29227]	NM_020733.2	-1.15459	8.45122e-06	0.000160662	3
606	AEBP1	AE binding protein 1 [Source:HGNC Symbol;Acc:HGNC:303]	NM_001129.5	-1.78421	8.65065e-06	0.000163879	7
607	PARVB	parvin beta [Source:HGNC Symbol;Acc:HGNC:14653]	NM_013327.5	-1.31591	8.66964e-06	0.000164049	22
608	RBM11	RNA binding motif protein 11 [Source:HGNC Symbol;Acc:HGNC:9897]	NM_144770.5	1.29637	8.79525e-06	0.000166232	21
609	HAL	histidine ammonia-lyase [Source:HGNC Symbol;Acc:HGNC:4806]	NM_002108.4	-2.66023	8.86309e-06	0.00016732	12
610	SLC47A1	solute carrier family 47 member 1 [Source:HGNC Symbol;Acc:HGNC:25588]	NM_018242.3	-2.44488	9.03672e-06	0.000169615	17
611	ITIH5	inter-alpha-trypsin inhibitor heavy chain 5 [Source:HGNC Symbol;Acc:HGNC:21449]	NM_030569.7	-1.78186	9.18441e-06	0.000171991	10
612	FLT1	fms related receptor tyrosine kinase 1 [Source:HGNC Symbol;Acc:HGNC:3763]	NM_002019.4	-1.50847	9.30791e-06	0.000174104	13
613	MYRIP	myosin VIIA and Rab interacting protein [Source:HGNC Symbol;Acc:HGNC:19156]	NM_015460.4	1.13812	9.39395e-06	0.000175311	3
614	GHRHR	growth hormone releasing hormone receptor [Source:HGNC Symbol;Acc:HGNC:4266]	NM_000823.4	1.58601	9.46826e-06	0.000176294	7
615	SIRPA	signal regulatory protein alpha [Source:HGNC Symbol;Acc:HGNC:9662]	NM_001040023.2	-1.47389	9.57061e-06	0.000177793	20
616	CES4A	carboxylesterase 4A [Source:HGNC Symbol;Acc:HGNC:26741]	NM_001364782.1	-1.16312	9.67616e-06	0.000179339	16
617	CCDC85A	coiled-coil domain containing 85A [Source:HGNC Symbol;Acc:HGNC:29400]	NM_001080433.2	-2.80102	9.89803e-06	0.000183041	2
618	ATP1B1	ATPase Na+/K+ transporting subunit beta 1 [Source:HGNC Symbol;Acc:HGNC:804]	NM_001677.4	-1.17145	9.9137e-06	0.000183123	1
619	ARHGAP4	Rho GTPase activating protein 4 [Source:HGNC Symbol;Acc:HGNC:674]	NM_001666.5	-1.53084	9.94225e-06	0.000183234	X
620	CDK1	cyclin dependent kinase 1 [Source:HGNC Symbol;Acc:HGNC:1722]	NM_001786.5	1.59373	1.01319e-05	0.000186308	10
621	OAS2	2'-5'-oligoadenylate synthetase 2 [Source:HGNC Symbol;Acc:HGNC:8087]	NM_002535.3	-1.70726	1.01754e-05	0.000186896	12
622	AP1G2	adaptor related protein complex 1 subunit gamma 2 [Source:HGNC Symbol;Acc:HGNC:556]	NM_003917.5	1.20257	1.02649e-05	0.000188328	14
623	WWC3	WWC family member 3 [Source:HGNC Symbol;Acc:HGNC:29237]		1.18535	1.04078e-05	0.000190736	X
624	CADPS	calcium dependent secretion activator [Source:HGNC Symbol;Acc:HGNC:1426]	NM_003716.4	1.11796	1.04483e-05	0.000191049	3
625	GRIK3	glutamate ionotropic receptor kainate type subunit 3 [Source:HGNC Symbol;Acc:HGNC:4581]	NM_000831.4	-4.32019	1.04435e-05	0.000191049	1
626	TAGLN3	transgelin 3 [Source:HGNC Symbol;Acc:HGNC:29868]	NM_001008272.2	2.32106	1.04897e-05	0.000191591	3
627	GAS2L3	growth arrest specific 2 like 3 [Source:HGNC Symbol;Acc:HGNC:27475]	NM_174942.3	1.46053	1.05365e-05	0.00019223	12
628	SECTM1	secreted and transmembrane 1 [Source:HGNC Symbol;Acc:HGNC:10707]	NM_003004.3	-2.37571	1.10721e-05	0.000201034	17
629	GSTT2B	glutathione S-transferase theta 2B [Source:HGNC Symbol;Acc:HGNC:33437]	NM_001080843.4	-2.05101	1.13814e-05	0.000205572	22
630	ADAMTS7	ADAM metallopeptidase with thrombospondin type 1 motif 7 [Source:HGNC Symbol;Acc:HGNC:223]	NM_014272.5	-3.01415	1.14765e-05	0.000206603	15
631	IL2RG	interleukin 2 receptor subunit gamma [Source:HGNC Symbol;Acc:HGNC:6010]	NM_000206.3	-2.06529	1.16194e-05	0.000208713	X
632	PCDHGA1	protocadherin gamma subfamily A, 1 [Source:HGNC Symbol;Acc:HGNC:8696]	NM_018912.3	1.79094	1.16891e-05	0.000209622	5
633	PIK3R6	phosphoinositide-3-kinase regulatory subunit 6 [Source:HGNC Symbol;Acc:HGNC:27101]	NM_001010855.4	-1.99884	1.21455e-05	0.00021673	17
634	PIK3R5	phosphoinositide-3-kinase regulatory subunit 5 [Source:HGNC Symbol;Acc:HGNC:30035]	NM_001142633.3	-1.61628	1.21956e-05	0.000216973	17
635	DACT3	dishevelled binding antagonist of beta catenin 3 [Source:HGNC Symbol;Acc:HGNC:30745]	NM_145056.3	-1.4218	1.21767e-05	0.000216973	19
636	LIPJ	lipase family member J [Source:HGNC Symbol;Acc:HGNC:21773]	NM_001010939.3	-1.23771	1.25064e-05	0.000221232	10
637	AMH	anti-Mullerian hormone [Source:HGNC Symbol;Acc:HGNC:464]	NM_000479.5	1.56336	1.29876e-05	0.000228503	19
638	RAB19	RAB19, member RAS oncogene family [Source:HGNC Symbol;Acc:HGNC:19982]	NM_001008749.3	2.12164	1.31938e-05	0.00023188	7
639	FER1L5	fer-1 like family member 5 [Source:HGNC Symbol;Acc:HGNC:19044]	NM_001293083.2	-1.41187	1.32388e-05	0.000232421	2
640	HSPA12B	heat shock protein family A (Hsp70) member 12B [Source:HGNC Symbol;Acc:HGNC:16193]	NM_052970.5	-1.47126	1.33667e-05	0.000234414	20
641	APBB1IP	amyloid beta precursor protein binding family B member 1 interacting protein [Source:HGNC Symbol;Acc:HGNC:17379]	NM_019043.4	-2.82586	1.34098e-05	0.000234916	10
642	LPP	LIM domain containing preferred translocation partner in lipoma [Source:HGNC Symbol;Acc:HGNC:6679]	NM_001375462.1	-1.1739	1.34471e-05	0.000235155	3
643	TMEM74	transmembrane protein 74 [Source:HGNC Symbol;Acc:HGNC:26409]	NM_153015.3	-1.98745	1.34523e-05	0.000235155	8
644	MAPK11	mitogen-activated protein kinase 11 [Source:HGNC Symbol;Acc:HGNC:6873]	NM_002751.7	-1.96495	1.369e-05	0.000239054	22
645	HMCN2	hemicentin 2 [Source:HGNC Symbol;Acc:HGNC:21293]	NM_001291815.2	-2.82003	1.38387e-05	0.000241391	9
646	CD163	CD163 molecule [Source:HGNC Symbol;Acc:HGNC:1631]	NM_203416.4	-1.26486	1.38579e-05	0.000241469	12
647	STS	steroid sulfatase [Source:HGNC Symbol;Acc:HGNC:11425]	NM_001320752.2	-1.25558	1.3914e-05	0.000242186	X
648	CIB2	calcium and integrin binding family member 2 [Source:HGNC Symbol;Acc:HGNC:24579]	NM_006383.4	-1.17427	1.41925e-05	0.000246507	15
649	GIPC3	GIPC PDZ domain containing family member 3 [Source:HGNC Symbol;Acc:HGNC:18183]	NM_133261.3	-1.54172	1.4406e-05	0.000249417	19
650	ZNF608	zinc finger protein 608 [Source:HGNC Symbol;Acc:HGNC:29238]	NM_020747.3	-1.28023	1.44713e-05	0.000250282	5
651	PPFIBP2	PPFIA binding protein 2 [Source:HGNC Symbol;Acc:HGNC:9250]	NM_003621.5	-1.44948	1.4535e-05	0.000251117	11
652	HOMER1	homer scaffold protein 1 [Source:HGNC Symbol;Acc:HGNC:17512]	NM_004272.5	1.7511	1.45748e-05	0.000251538	5
653	GCNT4	glucosaminyl (N-acetyl) transferase 4 [Source:HGNC Symbol;Acc:HGNC:17973]	NM_001366737.1	-1.99785	1.46338e-05	0.000252289	5
654	FLNC	filamin C [Source:HGNC Symbol;Acc:HGNC:3756]	NM_001458.5	-1.78182	1.49554e-05	0.000257019	7
655	F11R	F11 receptor [Source:HGNC Symbol;Acc:HGNC:14685]	NM_016946.6	1.26254	1.51074e-05	0.000259357	1
656	TCN2	transcobalamin 2 [Source:HGNC Symbol;Acc:HGNC:11653]	NM_000355.4	-1.32999	1.51427e-05	0.000259689	22
657	P2RY6	pyrimidinergic receptor P2Y6 [Source:HGNC Symbol;Acc:HGNC:8543]	NM_001277204.2	-2.05966	1.54706e-05	0.000265034	11
658	CABYR	calcium binding tyrosine phosphorylation regulated [Source:HGNC Symbol;Acc:HGNC:15569]	NM_153769.3	1.08373	1.55787e-05	0.000266177	18
659	AXL	AXL receptor tyrosine kinase [Source:HGNC Symbol;Acc:HGNC:905]	NM_021913.5	-1.01927	1.56769e-05	0.000267442	19
660	MEGF11	multiple EGF like domains 11 [Source:HGNC Symbol;Acc:HGNC:29635]	NM_001385028.1	-1.19012	1.61261e-05	0.000274245	15
661	LRFN5	leucine rich repeat and fibronectin type III domain containing 5 [Source:HGNC Symbol;Acc:HGNC:20360]	NM_152447.5	-4.09063	1.61578e-05	0.000274498	14
662	IL32	interleukin 32 [Source:HGNC Symbol;Acc:HGNC:16830]	NM_001376923.1	-1.78592	1.65265e-05	0.000280177	16
663	ADAM11	ADAM metallopeptidase domain 11 [Source:HGNC Symbol;Acc:HGNC:189]	NM_002390.6	3.42691	1.66233e-05	0.000281525	17
664	TRPM2	transient receptor potential cation channel subfamily M member 2 [Source:HGNC Symbol;Acc:HGNC:12339]	NM_003307.4	-1.87825	1.6738e-05	0.000282879	21
665	MAP3K19	mitogen-activated protein kinase kinase kinase 19 [Source:HGNC Symbol;Acc:HGNC:26249]	NM_025052.5	-1.56706	1.67209e-05	0.000282879	2
666	GNPTAB	N-acetylglucosamine-1-phosphate transferase subunits alpha and beta [Source:HGNC Symbol;Acc:HGNC:29670]	NM_024312.5	1.0083	1.68656e-05	0.000284741	12
667	TMPO	thymopoietin [Source:HGNC Symbol;Acc:HGNC:11875]	NM_001032283.3	1.00515	1.69147e-05	0.000285273	12
668	SLC18A3	solute carrier family 18 member A3 [Source:HGNC Symbol;Acc:HGNC:10936]	NM_003055.3	-3.38044	1.72315e-05	0.000289716	10
669	MFNG	MFNG O-fucosylpeptide 3-beta-N-acetylglucosaminyltransferase [Source:HGNC Symbol;Acc:HGNC:7038]	NM_002405.4	-1.38336	1.7335e-05	0.000291134	22
670	AQP1	aquaporin 1 (Colton blood group) [Source:HGNC Symbol;Acc:HGNC:633]	NM_198098.4	-1.812	1.73515e-05	0.000291134	7
671	CD36	CD36 molecule [Source:HGNC Symbol;Acc:HGNC:1663]	NM_001001548.3	-1.81995	1.74253e-05	0.00029177	7
672	APOL6	apolipoprotein L6 [Source:HGNC Symbol;Acc:HGNC:14870]	NM_030641.4	-1.24443	1.74237e-05	0.00029177	22
673	IQCA1	IQ motif containing with AAA domain 1 [Source:HGNC Symbol;Acc:HGNC:26195]	NM_024726.5	-1.69093	1.76982e-05	0.000295848	2
674	GNG8	G protein subunit gamma 8 [Source:HGNC Symbol;Acc:HGNC:19664]	NM_033258.2	-3.83337	1.77711e-05	0.000296647	19
675	CLCNKA	chloride voltage-gated channel Ka [Source:HGNC Symbol;Acc:HGNC:2026]	NM_004070.4	3.88955	1.81211e-05	0.000301253	1
676	CHRM3	cholinergic receptor muscarinic 3 [Source:HGNC Symbol;Acc:HGNC:1952]	NM_001375978.1	-2.17858	1.8182e-05	0.000301958	1
677	AIF1	allograft inflammatory factor 1 [Source:HGNC Symbol;Acc:HGNC:352]	NM_001623.5	-1.19715	1.83652e-05	0.000304379	6
678	KLHL6	kelch like family member 6 [Source:HGNC Symbol;Acc:HGNC:18653]	NM_130446.4	-1.8111	1.84426e-05	0.000305352	3
679	DTL	denticleless E3 ubiquitin protein ligase homolog [Source:HGNC Symbol;Acc:HGNC:30288]	NM_016448.4	-1.96637	1.84896e-05	0.000305819	1
680	PCDHGB3	protocadherin gamma subfamily B, 3 [Source:HGNC Symbol;Acc:HGNC:8710]	NM_018924.5	1.12818	1.85173e-05	0.000305968	5
681	RYR1	ryanodine receptor 1 [Source:HGNC Symbol;Acc:HGNC:10483]	NM_000540.3	-2.63657	1.88288e-05	0.0003108	19
682	CA10	carbonic anhydrase 10 [Source:HGNC Symbol;Acc:HGNC:1369]	NM_020178.5	-4.31274	1.8955e-05	0.000311942	17
683	ITGAL	integrin subunit alpha L [Source:HGNC Symbol;Acc:HGNC:6148]	NM_002209.3	-1.84671	1.92229e-05	0.000315388	16
684	IFI27	interferon alpha inducible protein 27 [Source:HGNC Symbol;Acc:HGNC:5397]		-2.15814	1.98172e-05	0.000324485	14
685	SCUBE2	signal peptide, CUB domain and EGF like domain containing 2 [Source:HGNC Symbol;Acc:HGNC:30425]	NM_001367977.2	1.24158	2.0028e-05	0.000327607	11
686	HRH1	histamine receptor H1 [Source:HGNC Symbol;Acc:HGNC:5182]	NM_001098212.2	-1.4351	2.00565e-05	0.000327744	3
687	CDS1	CDP-diacylglycerol synthase 1 [Source:HGNC Symbol;Acc:HGNC:1800]	NM_001263.4	1.24269	2.03805e-05	0.000332372	4
688	SLFN12L	schlafen family member 12 like [Source:HGNC Symbol;Acc:HGNC:33920]	NM_001363830.2	-2.40554	2.0505e-05	0.000334068	17
689	ABCC6	ATP binding cassette subfamily C member 6 [Source:HGNC Symbol;Acc:HGNC:57]	NM_001171.6	-1.69224	2.11148e-05	0.000342291	16
690	APOBEC3C	apolipoprotein B mRNA editing enzyme catalytic subunit 3C [Source:HGNC Symbol;Acc:HGNC:17353]	NM_014508.3	-1.40742	2.11667e-05	0.000342791	22
691	SPC25	SPC25 component of NDC80 kinetochore complex [Source:HGNC Symbol;Acc:HGNC:24031]	NM_020675.4	-2.70186	2.12334e-05	0.00034353	2
692	SLC43A3	solute carrier family 43 member 3 [Source:HGNC Symbol;Acc:HGNC:17466]	NM_199329.3	-1.4931	2.26852e-05	0.000364125	11
693	MPEG1	macrophage expressed 1 [Source:HGNC Symbol;Acc:HGNC:29619]	NM_001039396.2	-1.02827	2.28346e-05	0.000366163	11
694	PRRT2	proline rich transmembrane protein 2 [Source:HGNC Symbol;Acc:HGNC:30500]	NM_145239.3	-1.50008	2.32621e-05	0.000372285	16
695	TCF7L2	transcription factor 7 like 2 [Source:HGNC Symbol;Acc:HGNC:11641]	NM_001367943.1	-1.09205	2.39015e-05	0.000381759	10
696	ARHGEF15	Rho guanine nucleotide exchange factor 15 [Source:HGNC Symbol;Acc:HGNC:15590]	NM_173728.4	-1.2196	2.40517e-05	0.000383416	17
697	FLT4	fms related receptor tyrosine kinase 4 [Source:HGNC Symbol;Acc:HGNC:3767]	NM_182925.5	-1.46116	2.42323e-05	0.000385795	5
698	NDST3	N-deacetylase and N-sulfotransferase 3 [Source:HGNC Symbol;Acc:HGNC:7682]	NM_004784.3	-2.57857	2.42484e-05	0.000385795	4
699	EVC	EvC ciliary complex subunit 1 [Source:HGNC Symbol;Acc:HGNC:3497]	NM_153717.3	-1.28282	2.45404e-05	0.000389827	4
700	GPR65	G protein-coupled receptor 65 [Source:HGNC Symbol;Acc:HGNC:4517]	NM_003608.4	-1.36639	2.46625e-05	0.000389827	14
701	TNFAIP8L1	TNF alpha induced protein 8 like 1 [Source:HGNC Symbol;Acc:HGNC:28279]	NM_152362.3	1.49035	2.48453e-05	0.000391469	19
702	CDH12	cadherin 12 [Source:HGNC Symbol;Acc:HGNC:1751]	NM_004061.5	3.29832	2.50195e-05	0.000392696	5
703	HK3	hexokinase 3 [Source:HGNC Symbol;Acc:HGNC:4925]	NM_002115.3	-2.17619	2.49803e-05	0.000392696	5
704	PDE1C	phosphodiesterase 1C [Source:HGNC Symbol;Acc:HGNC:8776]	NM_001191057.4	-2.64707	2.51584e-05	0.000394115	7
705	ITGA6	integrin subunit alpha 6 [Source:HGNC Symbol;Acc:HGNC:6142]	NM_000210.4	-1.9195	2.56385e-05	0.000400099	2
706	IGFBP4	insulin like growth factor binding protein 4 [Source:HGNC Symbol;Acc:HGNC:5473]	NM_001552.3	-1.50588	2.56356e-05	0.000400099	17
707	PRLHR	prolactin releasing hormone receptor [Source:HGNC Symbol;Acc:HGNC:4464]	NM_004248.3	3.28706	2.6148e-05	0.000406103	10
708	PTAFR	platelet activating factor receptor [Source:HGNC Symbol;Acc:HGNC:9582]	NM_000952.5	-1.2691	2.61325e-05	0.000406103	1
709	HUNK	hormonally up-regulated Neu-associated kinase [Source:HGNC Symbol;Acc:HGNC:13326]	NM_014586.2	-1.84402	2.61843e-05	0.00040628	21
710	BCL7A	BAF chromatin remodeling complex subunit BCL7A [Source:HGNC Symbol;Acc:HGNC:1004]	NM_001024808.3	1.08297	2.63094e-05	0.000407059	12
711	CLEC14A	C-type lectin domain containing 14A [Source:HGNC Symbol;Acc:HGNC:19832]	NM_175060.3	-1.40148	2.63577e-05	0.000407419	14
712	PTPN14	protein tyrosine phosphatase non-receptor type 14 [Source:HGNC Symbol;Acc:HGNC:9647]	NM_005401.5	1.96645	2.64359e-05	0.00040824	1
713	PLIN4	perilipin 4 [Source:HGNC Symbol;Acc:HGNC:29393]	NM_001367868.2	1.51203	2.72725e-05	0.000419843	19
714	PHLDA2	pleckstrin homology like domain family A member 2 [Source:HGNC Symbol;Acc:HGNC:12385]	NM_003311.4	-2.89271	2.73069e-05	0.000419843	11
715	ZC3H8	zinc finger CCCH-type containing 8 [Source:HGNC Symbol;Acc:HGNC:30941]	NM_032494.3	1.41096	2.74166e-05	0.000420991	2
716	TEDC2	tubulin epsilon and delta complex 2 [Source:HGNC Symbol;Acc:HGNC:25849]	NM_025108.3	-1.6119	2.78814e-05	0.000427322	16
717	CDKN2A	cyclin dependent kinase inhibitor 2A [Source:HGNC Symbol;Acc:HGNC:1787]	NM_000077.5	1.91035	2.86297e-05	0.000437556	9
718	SETBP1	SET binding protein 1 [Source:HGNC Symbol;Acc:HGNC:15573]	NM_015559.3	-1.09851	2.87265e-05	0.000438624	18
719	NCAPG	non-SMC condensin I complex subunit G [Source:HGNC Symbol;Acc:HGNC:24304]	NM_022346.5	-1.1151	2.88793e-05	0.000440143	4
720	CLDN4	claudin 4 [Source:HGNC Symbol;Acc:HGNC:2046]	NM_001305.5	2.29613	2.95077e-05	0.000448451	7
721	GRAMD2B	GRAM domain containing 2B [Source:HGNC Symbol;Acc:HGNC:24911]	NM_023927.4	-1.06598	2.9843e-05	0.000452702	5
722	RHOB	ras homolog family member B [Source:HGNC Symbol;Acc:HGNC:668]	NM_004040.4	-1.19806	2.99095e-05	0.000453289	2
723	HIP1R	huntingtin interacting protein 1 related [Source:HGNC Symbol;Acc:HGNC:18415]	NM_003959.3	1.6111	3.00027e-05	0.000454279	12
724	PROZ	protein Z, vitamin K dependent plasma glycoprotein [Source:HGNC Symbol;Acc:HGNC:9460]	NM_003891.3	1.09579	3.0074e-05	0.000454936	13
725	PRKCZ	protein kinase C zeta [Source:HGNC Symbol;Acc:HGNC:9412]	NM_002744.6	-1.00222	3.02377e-05	0.000456141	1
726	ZNF366	zinc finger protein 366 [Source:HGNC Symbol;Acc:HGNC:18316]	NM_152625.3	-1.77057	3.02303e-05	0.000456141	5
727	RHOD	ras homolog family member D [Source:HGNC Symbol;Acc:HGNC:670]	NM_014578.4	2.99841	3.04475e-05	0.000458881	11
728	TLE4	TLE family member 4, transcriptional corepressor [Source:HGNC Symbol;Acc:HGNC:11840]	NM_007005.6	-2.47027	3.04848e-05	0.000459019	9
729	BCO2	beta-carotene oxygenase 2 [Source:HGNC Symbol;Acc:HGNC:18503]	NM_031938.7	1.14548	3.09297e-05	0.000464939	11
730	IL1R1	interleukin 1 receptor type 1 [Source:HGNC Symbol;Acc:HGNC:5993]	NM_000877.4	-2.44057	3.16027e-05	0.000473663	2
731	RAPGEFL1	Rap guanine nucleotide exchange factor like 1 [Source:HGNC Symbol;Acc:HGNC:17428]	NM_016339.6	1.56559	3.16686e-05	0.000474215	17
732	CDH13	cadherin 13 [Source:HGNC Symbol;Acc:HGNC:1753]	NM_001257.5	-2.58032	3.24814e-05	0.000484161	16
733	MMD2	monocyte to macrophage differentiation associated 2 [Source:HGNC Symbol;Acc:HGNC:30133]	NM_198403.4	1.15216	3.25259e-05	0.000484381	7
734	PCDHGA11	protocadherin gamma subfamily A, 11 [Source:HGNC Symbol;Acc:HGNC:8698]	NM_018914.3	1.31131	3.25718e-05	0.000484621	5
735	GNLY	granulysin [Source:HGNC Symbol;Acc:HGNC:4414]	NM_006433.5	-2.64778	3.35891e-05	0.000498845	2
736	GALNT15	polypeptide N-acetylgalactosaminyltransferase 15 [Source:HGNC Symbol;Acc:HGNC:21531]	NM_054110.5	-2.54378	3.37317e-05	0.000500507	3
737	VAT1L	vesicle amine transport 1 like [Source:HGNC Symbol;Acc:HGNC:29315]	NM_020927.3	-3.68024	3.44795e-05	0.000509745	16
738	KCNH7	potassium voltage-gated channel subfamily H member 7 [Source:HGNC Symbol;Acc:HGNC:18863]	NM_033272.4	-3.41753	3.52776e-05	0.000520559	2
739	HTR1B	5-hydroxytryptamine receptor 1B [Source:HGNC Symbol;Acc:HGNC:5287]	NM_000863.3	3.32884	3.57749e-05	0.000526985	6
740	ZNF354C	zinc finger protein 354C [Source:HGNC Symbol;Acc:HGNC:16736]	NM_014594.3	1.72015	3.59763e-05	0.000528994	5
741	FCGR2A	Fc gamma receptor IIa [Source:HGNC Symbol;Acc:HGNC:3616]	NM_001136219.3	-1.47575	3.61929e-05	0.000531699	1
742	ASB2	ankyrin repeat and SOCS box containing 2 [Source:HGNC Symbol;Acc:HGNC:16012]	NM_001202429.2	-2.51297	3.64575e-05	0.000534622	14
743	STING1	stimulator of interferon response cGAMP interactor 1 [Source:HGNC Symbol;Acc:HGNC:27962]	NM_198282.4	-1.19612	3.68184e-05	0.000538461	5
744	CCDC69	coiled-coil domain containing 69 [Source:HGNC Symbol;Acc:HGNC:24487]	NM_015621.3	2.08213	3.78357e-05	0.000550866	5
745	SOCS1	suppressor of cytokine signaling 1 [Source:HGNC Symbol;Acc:HGNC:19383]	NM_003745.2	-1.82726	3.8078e-05	0.000553736	16
746	TAC1	tachykinin precursor 1 [Source:HGNC Symbol;Acc:HGNC:11517]	NM_003182.3	-3.80157	3.81997e-05	0.000554679	7
747	SYT9	synaptotagmin 9 [Source:HGNC Symbol;Acc:HGNC:19265]	NM_175733.4	-1.39987	3.83566e-05	0.000556462	11
748	ADCY4	adenylate cyclase 4 [Source:HGNC Symbol;Acc:HGNC:235]	NM_001198568.2	-1.22474	3.87215e-05	0.000561256	14
749	CCDC3	coiled-coil domain containing 3 [Source:HGNC Symbol;Acc:HGNC:23813]	NM_031455.4	-1.33349	3.92197e-05	0.000566962	10
750	CDH5	cadherin 5 [Source:HGNC Symbol;Acc:HGNC:1764]	NM_001795.5	-1.14705	4.01707e-05	0.000579169	16
751	PLXNB3	plexin B3 [Source:HGNC Symbol;Acc:HGNC:9105]	NM_005393.3	-1.94097	4.06955e-05	0.000585698	X
752	CIT	citron rho-interacting serine/threonine kinase [Source:HGNC Symbol;Acc:HGNC:1985]	NM_001206999.2	1.43998	4.09708e-05	0.000587585	12
753	SLC12A4	solute carrier family 12 member 4 [Source:HGNC Symbol;Acc:HGNC:10913]	NM_005072.5	-1.14183	4.09689e-05	0.000587585	16
754	MAP3K6	mitogen-activated protein kinase kinase kinase 6 [Source:HGNC Symbol;Acc:HGNC:6858]	NM_004672.5	-1.10733	4.09363e-05	0.000587585	1
755	NOXA1	NADPH oxidase activator 1 [Source:HGNC Symbol;Acc:HGNC:10668]	NM_001256067.2	1.22788	4.11049e-05	0.000587955	9
756	KCNMB2	potassium calcium-activated channel subfamily M regulatory beta subunit 2 [Source:HGNC Symbol;Acc:HGNC:6286]	NM_181361.3	1.76505	4.107e-05	0.000587955	3
757	RUBCNL	rubicon like autophagy enhancer [Source:HGNC Symbol;Acc:HGNC:20420]	NM_025113.5	-1.75912	4.12302e-05	0.000588714	13
758	ASPM	assembly factor for spindle microtubules [Source:HGNC Symbol;Acc:HGNC:19048]	NM_018136.5	-1.94877	4.13219e-05	0.000589233	1
759	NCF4	neutrophil cytosolic factor 4 [Source:HGNC Symbol;Acc:HGNC:7662]	NM_000631.5	-1.73455	4.21963e-05	0.000600403	22
760	GRIK1	glutamate ionotropic receptor kainate type subunit 1 [Source:HGNC Symbol;Acc:HGNC:4579]	NM_001330994.2	-1.18568	4.23176e-05	0.000601604	21
761	RND3	Rho family GTPase 3 [Source:HGNC Symbol;Acc:HGNC:671]	NM_005168.5	-1.75367	4.24516e-05	0.000602983	2
762	ORAI3	ORAI calcium release-activated calcium modulator 3 [Source:HGNC Symbol;Acc:HGNC:28185]	NM_152288.3	-1.06072	4.26842e-05	0.000605759	16
763	CSF3R	colony stimulating factor 3 receptor [Source:HGNC Symbol;Acc:HGNC:2439]	NM_000760.4	-1.63618	4.274e-05	0.000606022	1
764	GBP5	guanylate binding protein 5 [Source:HGNC Symbol;Acc:HGNC:19895]	NM_052942.5	-1.45868	4.32763e-05	0.000612029	1
765	LILRB1	leukocyte immunoglobulin like receptor B1 [Source:HGNC Symbol;Acc:HGNC:6605]	NM_001081637.3	-1.61992	4.36133e-05	0.000615726	19
766	GALNT14	polypeptide N-acetylgalactosaminyltransferase 14 [Source:HGNC Symbol;Acc:HGNC:22946]	NM_024572.4	-2.69865	4.38017e-05	0.00061785	2
767	SHISAL1	shisa like 1 [Source:HGNC Symbol;Acc:HGNC:29335]	NM_001099294.2	-2.72461	4.38854e-05	0.000618495	22
768	CHEK2	checkpoint kinase 2 [Source:HGNC Symbol;Acc:HGNC:16627]	NM_007194.4	-1.97566	4.45053e-05	0.00062669	22
769	CHRNA6	cholinergic receptor nicotinic alpha 6 subunit [Source:HGNC Symbol;Acc:HGNC:15963]	NM_004198.3	3.57159	4.47308e-05	0.000629321	8
770	HS3ST5	heparan sulfate-glucosamine 3-sulfotransferase 5 [Source:HGNC Symbol;Acc:HGNC:19419]	NM_153612.4	-2.55925	4.56799e-05	0.000638265	6
771	DKK1	dickkopf WNT signaling pathway inhibitor 1 [Source:HGNC Symbol;Acc:HGNC:2891]	NM_012242.4	3.15326	4.63796e-05	0.000646332	10
772	PLS1	plastin 1 [Source:HGNC Symbol;Acc:HGNC:9090]	NM_001145319.2	1.2277	4.64556e-05	0.000646332	3
773	L1CAM	L1 cell adhesion molecule [Source:HGNC Symbol;Acc:HGNC:6470]	NM_001278116.2	-1.11483	4.64056e-05	0.000646332	X
774	TGFBI	transforming growth factor beta induced [Source:HGNC Symbol;Acc:HGNC:11771]	NM_000358.3	-1.14536	4.68174e-05	0.000650255	5
775	TRPM4	transient receptor potential cation channel subfamily M member 4 [Source:HGNC Symbol;Acc:HGNC:17993]	NM_017636.4	-1.49683	4.73806e-05	0.000654728	19
776	BDKRB2	bradykinin receptor B2 [Source:HGNC Symbol;Acc:HGNC:1030]	NM_001379692.1	-2.62813	4.7477e-05	0.000655505	14
777	JUP	junction plakoglobin [Source:HGNC Symbol;Acc:HGNC:6207]	NM_002230.4	-1.58347	4.82531e-05	0.000665656	17
778	MLKL	mixed lineage kinase domain like pseudokinase [Source:HGNC Symbol;Acc:HGNC:26617]	NM_152649.4	-1.64663	4.87987e-05	0.000670555	16
779	SEMA3E	semaphorin 3E [Source:HGNC Symbol;Acc:HGNC:10727]	NM_012431.3	-4.45502	4.88201e-05	0.000670555	7
780	UST	uronyl 2-sulfotransferase [Source:HGNC Symbol;Acc:HGNC:17223]	NM_005715.3	-1.7153	4.89709e-05	0.000671577	6
781	ABCC11	ATP binding cassette subfamily C member 11 [Source:HGNC Symbol;Acc:HGNC:14639]	NM_001370497.1	-1.84397	4.93015e-05	0.000675543	16
782	TBATA	thymus, brain and testes associated [Source:HGNC Symbol;Acc:HGNC:23511]	NM_001318241.2	-3.75086	4.98468e-05	0.000680022	10
783	CLEC1A	C-type lectin domain family 1 member A [Source:HGNC Symbol;Acc:HGNC:24355]	NM_016511.4	-1.36344	5.02011e-05	0.000683843	12
784	ADAMTS1	ADAM metallopeptidase with thrombospondin type 1 motif 1 [Source:HGNC Symbol;Acc:HGNC:217]	NM_006988.5	-1.61479	5.09478e-05	0.000692278	21
785	HCK	HCK proto-oncogene, Src family tyrosine kinase [Source:HGNC Symbol;Acc:HGNC:4840]	NM_002110.5	-1.57194	5.11754e-05	0.000693635	20
786	ADH4	alcohol dehydrogenase 4 (class II), pi polypeptide [Source:HGNC Symbol;Acc:HGNC:252]	NM_000670.5	-1.60498	5.1133e-05	0.000693635	4
787	EXTL1	exostosin like glycosyltransferase 1 [Source:HGNC Symbol;Acc:HGNC:3515]	NM_004455.3	-1.67824	5.15521e-05	0.000698161	1
788	UBASH3B	ubiquitin associated and SH3 domain containing B [Source:HGNC Symbol;Acc:HGNC:29884]	NM_032873.5	-1.33001	5.2397e-05	0.000708425	11
789	TMEM26	transmembrane protein 26 [Source:HGNC Symbol;Acc:HGNC:28550]	NM_178505.8	-1.90535	5.33704e-05	0.000720987	10
790	LARGE2	LARGE xylosyl- and glucuronyltransferase 2 [Source:HGNC Symbol;Acc:HGNC:16522]	NM_001300721.2	1.87263	5.35855e-05	0.000723294	11
791	SKAP2	src kinase associated phosphoprotein 2 [Source:HGNC Symbol;Acc:HGNC:15687]	NM_003930.5	1.72491	5.38698e-05	0.000725156	7
792	ISLR2	immunoglobulin superfamily containing leucine rich repeat 2 [Source:HGNC Symbol;Acc:HGNC:29286]	NM_020851.3	-2.17407	5.3946e-05	0.000725156	15
793	ZBTB42	zinc finger and BTB domain containing 42 [Source:HGNC Symbol;Acc:HGNC:32550]	NM_001137601.3	-1.58928	5.42882e-05	0.000727954	14
794	EGLN3	egl-9 family hypoxia inducible factor 3 [Source:HGNC Symbol;Acc:HGNC:14661]	NM_022073.4	-1.98334	5.49636e-05	0.000736404	14
795	DDAH1	dimethylarginine dimethylaminohydrolase 1 [Source:HGNC Symbol;Acc:HGNC:2715]	NM_012137.4	-1.31458	5.52159e-05	0.000738569	1
796	RASGEF1A	RasGEF domain family member 1A [Source:HGNC Symbol;Acc:HGNC:24246]	NM_145313.4	-1.29832	5.5398e-05	0.000739934	10
797	FAM124B	family with sequence similarity 124 member B [Source:HGNC Symbol;Acc:HGNC:26224]	NM_001122779.2	-1.29805	5.60596e-05	0.000747401	2
798	CRTAC1	cartilage acidic protein 1 [Source:HGNC Symbol;Acc:HGNC:14882]	NM_018058.7	-3.026	5.68363e-05	0.000755282	10
799	MAPK12	mitogen-activated protein kinase 12 [Source:HGNC Symbol;Acc:HGNC:6874]	NM_002969.6	-1.50377	5.77995e-05	0.000766208	22
800	FOXE1	forkhead box E1 [Source:HGNC Symbol;Acc:HGNC:3806]	NM_004473.4	2.6154	5.81517e-05	0.00077025	9
801	WNK3	WNK lysine deficient protein kinase 3 [Source:HGNC Symbol;Acc:HGNC:14543]		1.3075	5.94608e-05	0.000786312	X
802	SLC25A1	solute carrier family 25 member 1 [Source:HGNC Symbol;Acc:HGNC:10979]	NM_005984.5	-1.02086	5.98182e-05	0.000787831	22
803	PKMYT1	protein kinase, membrane associated tyrosine/threonine 1 [Source:HGNC Symbol;Acc:HGNC:29650]	NM_004203.5	-2.64496	6.00127e-05	0.000787831	16
804	GNAL	G protein subunit alpha L [Source:HGNC Symbol;Acc:HGNC:4388]	NM_182978.4	1.20846	5.9939e-05	0.000787831	18
805	TRIM36	tripartite motif containing 36 [Source:HGNC Symbol;Acc:HGNC:16280]	NM_001300759.2	2.46248	6.00589e-05	0.000787831	5
806	GPR141	G protein-coupled receptor 141 [Source:HGNC Symbol;Acc:HGNC:19997]	NM_001381946.1	-1.7084	5.98733e-05	0.000787831	7
807	IRF6	interferon regulatory factor 6 [Source:HGNC Symbol;Acc:HGNC:6121]	NM_006147.4	2.19045	6.05124e-05	0.00079226	1
808	METTL27	methyltransferase like 27 [Source:HGNC Symbol;Acc:HGNC:19068]	NM_152559.3	2.05217	6.05428e-05	0.00079226	7
809	ADH1B	alcohol dehydrogenase 1B (class I), beta polypeptide [Source:HGNC Symbol;Acc:HGNC:250]	NM_000668.6	-2.30543	6.11278e-05	0.000797353	4
810	AVPR1A	arginine vasopressin receptor 1A [Source:HGNC Symbol;Acc:HGNC:895]	NM_000706.5	-2.88477	6.1619e-05	0.000803118	12
811	CRACD	capping protein inhibiting regulator of actin dynamics [Source:HGNC Symbol;Acc:HGNC:29219]	NM_001393381.1	-1.95115	6.17937e-05	0.000804751	4
812	CNN2	calponin 2 [Source:HGNC Symbol;Acc:HGNC:2156]	NM_004368.4	-1.24738	6.22846e-05	0.000810496	19
813	NDRG4	NDRG family member 4 [Source:HGNC Symbol;Acc:HGNC:14466]	NM_001242835.2	-1.38321	6.23826e-05	0.000811124	16
814	CHRNA2	cholinergic receptor nicotinic alpha 2 subunit [Source:HGNC Symbol;Acc:HGNC:1956]	NM_000742.4	-3.197	6.27809e-05	0.000815652	8
815	LRRK1	leucine rich repeat kinase 1 [Source:HGNC Symbol;Acc:HGNC:18608]	NM_024652.6	1.29382	6.2954e-05	0.000817248	15
816	PROX1	prospero homeobox 1 [Source:HGNC Symbol;Acc:HGNC:9459]	NM_001270616.2	1.54651	6.39044e-05	0.00082695	1
817	SHROOM2	shroom family member 2 [Source:HGNC Symbol;Acc:HGNC:630]	NM_001649.4	1.28739	6.39018e-05	0.00082695	X
818	OSBPL1A	oxysterol binding protein like 1A [Source:HGNC Symbol;Acc:HGNC:16398]	NM_080597.4	1.35272	6.42869e-05	0.00083124	18
819	PLAC8	placenta associated 8 [Source:HGNC Symbol;Acc:HGNC:19254]	NM_016619.3	-1.67128	6.51946e-05	0.000840309	4
820	OLFML2B	olfactomedin like 2B [Source:HGNC Symbol;Acc:HGNC:24558]	NM_015441.3	-1.87793	6.53526e-05	0.00084168	1
821	PTGFR	prostaglandin F receptor [Source:HGNC Symbol;Acc:HGNC:9600]	NM_000959.4	-5.56093	6.5545e-05	0.00084349	1
822	ERBIN	erbb2 interacting protein [Source:HGNC Symbol;Acc:HGNC:15842]	NM_001253697.2	1.45177	6.60031e-05	0.000848046	5
823	CAMK1G	calcium/calmodulin dependent protein kinase IG [Source:HGNC Symbol;Acc:HGNC:14585]	NM_020439.3	-1.35803	6.69516e-05	0.000858203	1
824	GABRQ	gamma-aminobutyric acid type A receptor subunit theta [Source:HGNC Symbol;Acc:HGNC:14454]	NM_018558.4	-2.32592	6.70058e-05	0.000858222	X
825	IQUB	IQ motif and ubiquitin domain containing [Source:HGNC Symbol;Acc:HGNC:21995]	NM_178827.5	1.15828	6.78977e-05	0.000868962	7
826	GPR139	G protein-coupled receptor 139 [Source:HGNC Symbol;Acc:HGNC:19995]	NM_001002911.4	-4.53335	6.87142e-05	0.000877345	16
827	SSTR1	somatostatin receptor 1 [Source:HGNC Symbol;Acc:HGNC:11330]	NM_001049.3	-3.00364	7.04876e-05	0.000895077	14
828	PXDN	peroxidasin [Source:HGNC Symbol;Acc:HGNC:14966]	NM_012293.3	-2.16913	7.07104e-05	0.000897207	2
829	KDR	kinase insert domain receptor [Source:HGNC Symbol;Acc:HGNC:6307]	NM_002253.4	-1.29257	7.13475e-05	0.000903883	4
830	STAC2	SH3 and cysteine rich domain 2 [Source:HGNC Symbol;Acc:HGNC:23990]	NM_198993.5	-3.06629	7.18842e-05	0.000909268	17
831	NRROS	negative regulator of reactive oxygen species [Source:HGNC Symbol;Acc:HGNC:24613]	NM_198565.3	-1.83794	7.28632e-05	0.00091951	3
832	KIRREL3	kirre like nephrin family adhesion molecule 3 [Source:HGNC Symbol;Acc:HGNC:23204]	NM_032531.4	-3.00933	7.31152e-05	0.000919872	11
833	CCDC102B	coiled-coil domain containing 102B [Source:HGNC Symbol;Acc:HGNC:26295]	NM_024781.3	-1.09168	7.30059e-05	0.000919872	18
834	NEU4	neuraminidase 4 [Source:HGNC Symbol;Acc:HGNC:21328]	NM_001167600.3	-2.98211	7.40866e-05	0.000928476	2
835	TMEM200C	transmembrane protein 200C [Source:HGNC Symbol;Acc:HGNC:37208]	NM_001395400.1	-1.65481	7.40366e-05	0.000928476	18
836	SERPINE2	serpin family E member 2 [Source:HGNC Symbol;Acc:HGNC:8951]	NM_001136528.2	-2.15317	7.53369e-05	0.000942694	2
837	ERRFI1	ERBB receptor feedback inhibitor 1 [Source:HGNC Symbol;Acc:HGNC:18185]	NM_018948.4	1.45622	7.55737e-05	0.000944932	1
838	SEMA5B	semaphorin 5B [Source:HGNC Symbol;Acc:HGNC:10737]	NM_001031702.4	-2.40923	7.61479e-05	0.000949198	3
839	CYBA	cytochrome b-245 alpha chain [Source:HGNC Symbol;Acc:HGNC:2577]	NM_000101.4	-1.07862	7.72057e-05	0.000959447	16
840	CYP3A4	cytochrome P450 family 3 subfamily A member 4 [Source:HGNC Symbol;Acc:HGNC:2637]	NM_017460.6	-2.66703	7.84741e-05	0.000973648	7
841	STK39	serine/threonine kinase 39 [Source:HGNC Symbol;Acc:HGNC:17717]	NM_013233.3	-1.05611	7.85277e-05	0.000973648	2
842	SLC9A5	solute carrier family 9 member A5 [Source:HGNC Symbol;Acc:HGNC:11078]	NM_004594.3	-1.48214	7.86383e-05	0.000974277	16
843	CACNA1I	calcium voltage-gated channel subunit alpha1 I [Source:HGNC Symbol;Acc:HGNC:1396]	NM_021096.4	-3.23799	7.871e-05	0.000974425	22
844	PABPC4L	poly(A) binding protein cytoplasmic 4 like [Source:HGNC Symbol;Acc:HGNC:31955]	NM_001114734.2	-1.34412	7.87714e-05	0.000974445	4
845	CLDN3	claudin 3 [Source:HGNC Symbol;Acc:HGNC:2045]	NM_001306.4	2.20841	7.92194e-05	0.000979243	7
846	SLC17A9	solute carrier family 17 member 9 [Source:HGNC Symbol;Acc:HGNC:16192]	NM_022082.4	-2.65019	8.00191e-05	0.000986882	20
847	MAEL	maelstrom spermatogenic transposon silencer [Source:HGNC Symbol;Acc:HGNC:25929]	NM_032858.3	-1.68488	8.01066e-05	0.000987213	1
848	ARSK	arylsulfatase family member K [Source:HGNC Symbol;Acc:HGNC:25239]	NM_198150.3	1.03953	8.02431e-05	0.000988148	5
849	ZNF804B	zinc finger protein 804B [Source:HGNC Symbol;Acc:HGNC:21958]	NM_181646.5	-3.66007	8.07235e-05	0.000991816	7
850	CHST3	carbohydrate sulfotransferase 3 [Source:HGNC Symbol;Acc:HGNC:1971]	NM_004273.5	2.21122	8.18176e-05	0.00100389	10
851	KCNK5	potassium two pore domain channel subfamily K member 5 [Source:HGNC Symbol;Acc:HGNC:6280]	NM_003740.4	-2.13896	8.18295e-05	0.00100389	6
852	MNDA	myeloid cell nuclear differentiation antigen [Source:HGNC Symbol;Acc:HGNC:7183]	NM_002432.3	-1.65246	8.30143e-05	0.00101613	1
853	BARD1	BRCA1 associated RING domain 1 [Source:HGNC Symbol;Acc:HGNC:952]	NM_000465.4	-1.12566	8.37175e-05	0.00102143	2
854	KDF1	keratinocyte differentiation factor 1 [Source:HGNC Symbol;Acc:HGNC:26624]	NM_152365.3	2.23916	8.3989e-05	0.00102192	1
855	ARID5A	AT-rich interaction domain 5A [Source:HGNC Symbol;Acc:HGNC:17361]	NM_212481.3	-1.84628	8.39612e-05	0.00102192	2
856	MYH6	myosin heavy chain 6 [Source:HGNC Symbol;Acc:HGNC:7576]	NM_002471.4	-2.64435	8.49e-05	0.00103146	14
857	HLA-F	major histocompatibility complex, class I, F [Source:HGNC Symbol;Acc:HGNC:4963]	NM_001098479.2	1.04344	8.48729e-05	0.00103146	6
858	GJA5	gap junction protein alpha 5 [Source:HGNC Symbol;Acc:HGNC:4279]	NM_181703.4	-1.52871	8.62368e-05	0.00104381	1
859	ABCC9	ATP binding cassette subfamily C member 9 [Source:HGNC Symbol;Acc:HGNC:60]	NM_020297.4	-1.25048	8.63492e-05	0.0010444	12
860	TNFAIP8	TNF alpha induced protein 8 [Source:HGNC Symbol;Acc:HGNC:17260]	NM_014350.4	-1.12838	8.73318e-05	0.0010555	5
861	PTGER3	prostaglandin E receptor 3 [Source:HGNC Symbol;Acc:HGNC:9595]	NM_198719.2	-1.88932	8.7607e-05	0.00105647	1
862	PCDHGB7	protocadherin gamma subfamily B, 7 [Source:HGNC Symbol;Acc:HGNC:8714]	NM_018927.4	1.10841	8.75441e-05	0.00105647	5
863	SERPINA10	serpin family A member 10 [Source:HGNC Symbol;Acc:HGNC:15996]	NM_001100607.3	2.52199	8.81776e-05	0.00106178	14
864	TMEM132E	transmembrane protein 132E [Source:HGNC Symbol;Acc:HGNC:26991]	NM_001304438.2	-2.82639	8.9494e-05	0.00107287	17
865	ECEL1	endothelin converting enzyme like 1 [Source:HGNC Symbol;Acc:HGNC:3147]	NM_004826.4	-4.02132	8.95606e-05	0.00107288	2
866	NFKBIA	NFKB inhibitor alpha [Source:HGNC Symbol;Acc:HGNC:7797]	NM_020529.3	1.05107	9.03334e-05	0.00108135	14
867	PLCH2	phospholipase C eta 2 [Source:HGNC Symbol;Acc:HGNC:29037]	NM_014638.4	-2.60989	9.07214e-05	0.0010836	1
868	CRYBG3	crystallin beta-gamma domain containing 3 [Source:HGNC Symbol;Acc:HGNC:34427]	NM_153605.4	-1.4492	9.15424e-05	0.00109181	3
869	DCDC2	doublecortin domain containing 2 [Source:HGNC Symbol;Acc:HGNC:18141]	NM_016356.5	1.4727	9.17411e-05	0.00109215	6
870	TNFRSF4	TNF receptor superfamily member 4 [Source:HGNC Symbol;Acc:HGNC:11918]	NM_003327.4	-2.42032	9.174e-05	0.00109215	1
871	SPOCK3	SPARC (osteonectin), cwcv and kazal like domains proteoglycan 3 [Source:HGNC Symbol;Acc:HGNC:13565]	NM_001040159.2	-5.13172	9.23186e-05	0.00109785	4
872	TMEM88B	transmembrane protein 88B [Source:HGNC Symbol;Acc:HGNC:37099]	NM_001146685.2	-3.80137	9.25596e-05	0.00109944	1
873	SHISA9	shisa family member 9 [Source:HGNC Symbol;Acc:HGNC:37231]	NM_001145204.3	-2.93895	9.25872e-05	0.00109944	16
874	SULT1B1	sulfotransferase family 1B member 1 [Source:HGNC Symbol;Acc:HGNC:17845]	NM_014465.4	-1.63621	9.36643e-05	0.00111061	4
875	CNKSR3	CNKSR family member 3 [Source:HGNC Symbol;Acc:HGNC:23034]	NM_173515.4	-1.62738	9.38367e-05	0.00111104	6
876	NDC80	NDC80 kinetochore complex component [Source:HGNC Symbol;Acc:HGNC:16909]	NM_006101.3	-2.98233	9.51905e-05	0.00112461	18
877	MYZAP	myocardial zonula adherens protein [Source:HGNC Symbol;Acc:HGNC:43444]	NM_001018100.5	2.7659	9.56903e-05	0.00112806	15
878	FOLR2	folate receptor beta [Source:HGNC Symbol;Acc:HGNC:3793]	NM_000803.5	-1.21967	9.58271e-05	0.00112886	11
879	RGS3	regulator of G protein signaling 3 [Source:HGNC Symbol;Acc:HGNC:9999]	NM_001394167.1	-1.10923	9.61869e-05	0.00113228	9
880	DDR2	discoidin domain receptor tyrosine kinase 2 [Source:HGNC Symbol;Acc:HGNC:2731]	NM_006182.4	-1.24571	9.64974e-05	0.00113512	1
881	CPNE8	copine 8 [Source:HGNC Symbol;Acc:HGNC:23498]	NM_153634.3	-1.84051	9.67639e-05	0.00113579	12
882	MKX	mohawk homeobox [Source:HGNC Symbol;Acc:HGNC:23729]	NM_173576.3	2.36507	9.69191e-05	0.00113679	10
883	FAM124A	family with sequence similarity 124 member A [Source:HGNC Symbol;Acc:HGNC:26413]	NM_001242312.2	-1.63125	9.78125e-05	0.00114562	13
884	HCFC1R1	host cell factor C1 regulator 1 [Source:HGNC Symbol;Acc:HGNC:21198]	NM_017885.4	-1.24963	9.8129e-05	0.0011485	16
885	GSDMD	gasdermin D [Source:HGNC Symbol;Acc:HGNC:25697]	NM_024736.7	-1.84432	9.88797e-05	0.00115646	8
886	PTPRT	protein tyrosine phosphatase receptor type T [Source:HGNC Symbol;Acc:HGNC:9682]	NM_007050.6	-2.66128	9.967e-05	0.00116236	20
887	SLC10A4	solute carrier family 10 member 4 [Source:HGNC Symbol;Acc:HGNC:22980]	NM_152679.4	2.18523	9.99426e-05	0.00116471	4
888	PCDHGA5	protocadherin gamma subfamily A, 5 [Source:HGNC Symbol;Acc:HGNC:8703]	NM_018918.3	1.01588	0.000100722	0.00117295	5
889	TNFAIP8L3	TNF alpha induced protein 8 like 3 [Source:HGNC Symbol;Acc:HGNC:20620]	NM_001311175.2	-3.43477	0.000103524	0.00120166	15
890	CSF2RA	colony stimulating factor 2 receptor subunit alpha [Source:HGNC Symbol;Acc:HGNC:2435]	NM_172245.4	-1.93366	0.000103588	0.00120166	X
891	TRPM3	transient receptor potential cation channel subfamily M member 3 [Source:HGNC Symbol;Acc:HGNC:17992]	NM_001366145.2	-1.96707	0.000104371	0.00120853	9
892	GSN	gelsolin [Source:HGNC Symbol;Acc:HGNC:4620]	NM_198252.3	-1.21466	0.000104304	0.00120853	9
893	TAL1	TAL bHLH transcription factor 1, erythroid differentiation factor [Source:HGNC Symbol;Acc:HGNC:11556]	NM_001290403.2	-1.56325	0.000106672	0.00123168	1
894	KIRREL2	kirre like nephrin family adhesion molecule 2 [Source:HGNC Symbol;Acc:HGNC:18816]	NM_199180.4	-2.32997	0.000107262	0.00123608	19
895	SPNS2	SPNS lysolipid transporter 2, sphingosine-1-phosphate [Source:HGNC Symbol;Acc:HGNC:26992]	NM_001124758.3	-1.08215	0.000107281	0.00123608	17
896	PYGM	glycogen phosphorylase, muscle associated [Source:HGNC Symbol;Acc:HGNC:9726]	NM_005609.4	-1.89334	0.000108479	0.00124549	11
897	OR8G5	olfactory receptor family 8 subfamily G member 5 [Source:HGNC Symbol;Acc:HGNC:19622]	NM_001005198.2	-3.95772	0.000109676	0.00125745	11
898	ITGA8	integrin subunit alpha 8 [Source:HGNC Symbol;Acc:HGNC:6144]	NM_003638.3	-2.15684	0.000110116	0.00126072	10
899	TAT	tyrosine aminotransferase [Source:HGNC Symbol;Acc:HGNC:11573]	NM_000353.3	-1.7841	0.000110596	0.00126444	16
900	FAM78A	family with sequence similarity 78 member A [Source:HGNC Symbol;Acc:HGNC:25465]	NM_033387.4	-1.28039	0.000110929	0.00126736	9
901	BMF	Bcl2 modifying factor [Source:HGNC Symbol;Acc:HGNC:24132]	NM_001003940.2	-1.0814	0.000111485	0.00127282	15
902	SLC15A3	solute carrier family 15 member 3 [Source:HGNC Symbol;Acc:HGNC:18068]	NM_016582.3	-1.04172	0.000113083	0.00128656	11
903	PRRG2	proline rich and Gla domain 2 [Source:HGNC Symbol;Acc:HGNC:9470]	NM_000951.3	2.11732	0.000112908	0.00128656	19
904	SLC38A8	solute carrier family 38 member 8 [Source:HGNC Symbol;Acc:HGNC:32434]	NM_001080442.3	-2.07963	0.000113002	0.00128656	16
905	OLFML1	olfactomedin like 1 [Source:HGNC Symbol;Acc:HGNC:24473]	NM_198474.4	-1.05938	0.000113068	0.00128656	11
906	GJC1	gap junction protein gamma 1 [Source:HGNC Symbol;Acc:HGNC:4280]	NM_005497.4	-1.81963	0.000114342	0.00129816	17
907	EPOR	erythropoietin receptor [Source:HGNC Symbol;Acc:HGNC:3416]	NM_000121.4	1.29164	0.000115521	0.00130518	19
908	GLT8D2	glycosyltransferase 8 domain containing 2 [Source:HGNC Symbol;Acc:HGNC:24890]	NM_001384711.1	1.32008	0.000116155	0.00131053	12
909	JHY	junctional cadherin complex regulator [Source:HGNC Symbol;Acc:HGNC:26288]	NM_024806.4	1.8417	0.000116375	0.0013121	11
910	SPACA1	sperm acrosome associated 1 [Source:HGNC Symbol;Acc:HGNC:14967]	NM_030960.3	-3.82138	0.000117335	0.00132109	6
911	TBX2	T-box transcription factor 2 [Source:HGNC Symbol;Acc:HGNC:11597]	NM_005994.4	-1.22885	0.000119617	0.00134307	17
912	EMCN	endomucin [Source:HGNC Symbol;Acc:HGNC:16041]	NM_016242.4	-1.18222	0.000119567	0.00134307	4
913	NPY1R	neuropeptide Y receptor Y1 [Source:HGNC Symbol;Acc:HGNC:7956]	NM_000909.6	-1.81501	0.000120277	0.00134956	4
914	C21orf58	chromosome 21 open reading frame 58 [Source:HGNC Symbol;Acc:HGNC:1300]	NM_058180.5	1.24884	0.000120557	0.00135177	21
915	ARHGAP22	Rho GTPase activating protein 22 [Source:HGNC Symbol;Acc:HGNC:30320]	NM_021226.4	-1.55488	0.000120937	0.00135416	10
916	BEST3	bestrophin 3 [Source:HGNC Symbol;Acc:HGNC:17105]	NM_032735.3	-3.11561	0.00012105	0.0013545	12
917	NTN3	netrin 3 [Source:HGNC Symbol;Acc:HGNC:8030]	NM_006181.3	-2.09606	0.00012232	0.00136215	16
918	SELP	selectin P [Source:HGNC Symbol;Acc:HGNC:10721]	NM_003005.4	-1.68095	0.000122289	0.00136215	1
919	HMGB4	high mobility group box 4 [Source:HGNC Symbol;Acc:HGNC:24954]	NM_001379301.1	-1.84381	0.000122042	0.00136215	1
920	OSBP2	oxysterol binding protein 2 [Source:HGNC Symbol;Acc:HGNC:8504]	NM_030758.4	-1.13759	0.000122194	0.00136215	22
921	PXDC1	PX domain containing 1 [Source:HGNC Symbol;Acc:HGNC:21361]	NM_183373.4	-1.27096	0.000124576	0.00138162	6
922	LIMS2	LIM zinc finger domain containing 2 [Source:HGNC Symbol;Acc:HGNC:16084]	NM_001161403.3	-1.39247	0.000124797	0.00138312	2
923	BLNK	B cell linker [Source:HGNC Symbol;Acc:HGNC:14211]	NM_013314.4	-1.22061	0.000125182	0.0013855	10
924	CNTNAP5	contactin associated protein family member 5 [Source:HGNC Symbol;Acc:HGNC:18748]	NM_001367498.1	-4.28202	0.000125176	0.0013855	2
925	PLAU	plasminogen activator, urokinase [Source:HGNC Symbol;Acc:HGNC:9052]	NM_002658.6	-1.73396	0.000125671	0.00138998	10
926	OLFML2A	olfactomedin like 2A [Source:HGNC Symbol;Acc:HGNC:27270]	NM_182487.4	-1.483	0.000126526	0.00139564	9
927	ZNF883	zinc finger protein 883 [Source:HGNC Symbol;Acc:HGNC:27271]		1.56161	0.000126478	0.00139564	9
928	ADGRB2	adhesion G protein-coupled receptor B2 [Source:HGNC Symbol;Acc:HGNC:944]	NM_001364857.2	-1.177	0.000127035	0.0014003	1
929	CR1	complement C3b/C4b receptor 1 (Knops blood group) [Source:HGNC Symbol;Acc:HGNC:2334]	NM_000651.6	-1.87092	0.000128351	0.0014129	1
930	A1CF	APOBEC1 complementation factor [Source:HGNC Symbol;Acc:HGNC:24086]	NM_014576.4	-1.30375	0.000129567	0.00142436	10
931	ESYT3	extended synaptotagmin 3 [Source:HGNC Symbol;Acc:HGNC:24295]	NM_031913.5	1.40105	0.00012966	0.00142442	3
932	PPFIA4	PTPRF interacting protein alpha 4 [Source:HGNC Symbol;Acc:HGNC:9248]	NM_001304331.2	-1.8113	0.000129925	0.00142542	1
933	HSF4	heat shock transcription factor 4 [Source:HGNC Symbol;Acc:HGNC:5227]	NM_001374675.1	-1.23574	0.000131378	0.00143844	16
934	CYSLTR1	cysteinyl leukotriene receptor 1 [Source:HGNC Symbol;Acc:HGNC:17451]	NM_006639.4	-1.43454	0.000132036	0.00144329	X
935	ADAMTSL1	ADAMTS like 1 [Source:HGNC Symbol;Acc:HGNC:14632]	NM_001040272.6	-1.3377	0.000133333	0.00145204	9
936	RAMP3	receptor activity modifying protein 3 [Source:HGNC Symbol;Acc:HGNC:9845]	NM_005856.3	-2.62381	0.000135325	0.00146995	7
937	ITGAM	integrin subunit alpha M [Source:HGNC Symbol;Acc:HGNC:6149]	NM_000632.4	-1.72045	0.000135932	0.00147346	16
938	SRGN	serglycin [Source:HGNC Symbol;Acc:HGNC:9361]	NM_002727.4	-1.16529	0.000136722	0.00147809	10
939	SCARF1	scavenger receptor class F member 1 [Source:HGNC Symbol;Acc:HGNC:16820]	NM_003693.4	-1.24714	0.000137641	0.00148408	17
940	FBLIM1	filamin binding LIM protein 1 [Source:HGNC Symbol;Acc:HGNC:24686]	NM_017556.4	-1.16433	0.000137619	0.00148408	1
941	TM4SF18	transmembrane 4 L six family member 18 [Source:HGNC Symbol;Acc:HGNC:25181]	NM_138786.4	-1.25026	0.000137615	0.00148408	3
942	NOD2	nucleotide binding oligomerization domain containing 2 [Source:HGNC Symbol;Acc:HGNC:5331]	NM_001370466.1	-2.2749	0.000139212	0.00150002	16
943	ATP2B3	ATPase plasma membrane Ca2+ transporting 3 [Source:HGNC Symbol;Acc:HGNC:816]	NM_001001344.3	2.48526	0.000139437	0.00150046	X
944	SOX7	SRY-box transcription factor 7 [Source:HGNC Symbol;Acc:HGNC:18196]	NM_031439.4	-1.78282	0.000140695	0.00151101	8
945	TTLL6	tubulin tyrosine ligase like 6 [Source:HGNC Symbol;Acc:HGNC:26664]	NM_001130918.3	-2.45444	0.000142715	0.00152968	17
946	KIAA1549	KIAA1549 [Source:HGNC Symbol;Acc:HGNC:22219]	NM_001164665.2	1.28347	0.00014641	0.0015633	7
947	TIE1	tyrosine kinase with immunoglobulin like and EGF like domains 1 [Source:HGNC Symbol;Acc:HGNC:11809]	NM_005424.5	-1.3223	0.00014742	0.00157076	1
948	OPN4	opsin 4 [Source:HGNC Symbol;Acc:HGNC:14449]	NM_033282.4	-2.66284	0.000147662	0.00157076	10
949	PRR15	proline rich 15 [Source:HGNC Symbol;Acc:HGNC:22310]	NM_175887.3	1.47063	0.000147518	0.00157076	7
950	NR1D1	nuclear receptor subfamily 1 group D member 1 [Source:HGNC Symbol;Acc:HGNC:7962]	NM_021724.5	1.45576	0.000153805	0.00162714	17
951	PHYHIP	phytanoyl-CoA 2-hydroxylase interacting protein [Source:HGNC Symbol;Acc:HGNC:16865]	NM_014759.5	-1.88883	0.00015499	0.00163542	8
952	NFIL3	nuclear factor, interleukin 3 regulated [Source:HGNC Symbol;Acc:HGNC:7787]	NM_005384.3	-1.16131	0.000155783	0.00164273	9
953	CNTNAP3	contactin associated protein family member 3 [Source:HGNC Symbol;Acc:HGNC:13834]	NM_033655.5	-1.89009	0.000159645	0.00168236	9
954	PCDHA4	protocadherin alpha 4 [Source:HGNC Symbol;Acc:HGNC:8670]	NM_018907.4	1.37069	0.000160023	0.00168417	5
955	VWA7	von Willebrand factor A domain containing 7 [Source:HGNC Symbol;Acc:HGNC:13939]	NM_025258.3	1.21018	0.000161111	0.00169453	6
956	PROKR2	prokineticin receptor 2 [Source:HGNC Symbol;Acc:HGNC:15836]	NM_144773.4	-3.32685	0.000161722	0.00169986	20
957	MAML3	mastermind like transcriptional coactivator 3 [Source:HGNC Symbol;Acc:HGNC:16272]	NM_018717.5	-1.0008	0.000163506	0.00171749	4
958	PCDHGA9	protocadherin gamma subfamily A, 9 [Source:HGNC Symbol;Acc:HGNC:8707]	NM_018921.3	1.07114	0.000163708	0.00171852	5
959	RGS6	regulator of G protein signaling 6 [Source:HGNC Symbol;Acc:HGNC:10002]	NM_001204424.2	-2.82466	0.000164489	0.00172559	14
960	TRMT9B	tRNA methyltransferase 9B (putative) [Source:HGNC Symbol;Acc:HGNC:26725]	NM_020844.3	-2.46333	0.000165436	0.00173442	8
961	WDR83	WD repeat domain 83 [Source:HGNC Symbol;Acc:HGNC:32672]	NM_001099737.3	1.00429	0.000166896	0.00174813	19
962	ZNF66	zinc finger protein 66 [Source:HGNC Symbol;Acc:HGNC:13135]	NM_001355197.2	1.05188	0.000166959	0.00174813	19
963	CHRNA5	cholinergic receptor nicotinic alpha 5 subunit [Source:HGNC Symbol;Acc:HGNC:1959]	NM_000745.4	-2.52887	0.0001672	0.00174954	15
964	C1QA	complement C1q A chain [Source:HGNC Symbol;Acc:HGNC:1241]	NM_015991.4	-1.08396	0.00017131	0.00178452	1
965	SYK	spleen associated tyrosine kinase [Source:HGNC Symbol;Acc:HGNC:11491]	NM_003177.7	-1.61402	0.00017312	0.00180222	9
966	COL14A1	collagen type XIV alpha 1 chain [Source:HGNC Symbol;Acc:HGNC:2191]	NM_021110.4	-1.39773	0.000177159	0.00183372	8
967	SIGLEC8	sialic acid binding Ig like lectin 8 [Source:HGNC Symbol;Acc:HGNC:10877]	NM_014442.3	-1.78217	0.000179435	0.00185022	19
968	DOCK1	dedicator of cytokinesis 1 [Source:HGNC Symbol;Acc:HGNC:2987]	NM_001290223.2	-1.58467	0.000183274	0.00188385	10
969	PRIMA1	proline rich membrane anchor 1 [Source:HGNC Symbol;Acc:HGNC:18319]	NM_178013.4	-2.49841	0.000183623	0.00188624	14
970	HGF	hepatocyte growth factor [Source:HGNC Symbol;Acc:HGNC:4893]	NM_000601.6	-1.27277	0.000185434	0.00190006	7
971	PALMD	palmdelphin [Source:HGNC Symbol;Acc:HGNC:15846]	NM_017734.5	-1.13099	0.000187833	0.00192101	1
972	CELSR1	cadherin EGF LAG seven-pass G-type receptor 1 [Source:HGNC Symbol;Acc:HGNC:1850]	NM_001378328.1	-1.8183	0.000188816	0.00192982	22
973	COL4A2	collagen type IV alpha 2 chain [Source:HGNC Symbol;Acc:HGNC:2203]	NM_001846.4	-1.21945	0.000189119	0.00192982	13
974	LST1	leukocyte specific transcript 1 [Source:HGNC Symbol;Acc:HGNC:14189]	NM_205839.3	-1.93614	0.000189025	0.00192982	6
975	DOK1	docking protein 1 [Source:HGNC Symbol;Acc:HGNC:2990]	NM_001381.5	1.22713	0.000189458	0.00193157	2
976	H2AC25	H2A clustered histone 25 [Source:HGNC Symbol;Acc:HGNC:20507]	NM_033445.3	2.37251	0.000190848	0.0019421	1
977	DOK6	docking protein 6 [Source:HGNC Symbol;Acc:HGNC:28301]	NM_152721.6	1.97529	0.00019478	0.00197963	18
978	BCL6B	BCL6B transcription repressor [Source:HGNC Symbol;Acc:HGNC:1002]	NM_181844.4	-1.2338	0.000200668	0.00203187	17
979	NRIP1	nuclear receptor interacting protein 1 [Source:HGNC Symbol;Acc:HGNC:8001]	NM_003489.4	1.22182	0.000203315	0.00205611	21
980	NEFH	neurofilament heavy chain [Source:HGNC Symbol;Acc:HGNC:7737]	NM_021076.4	-1.0681	0.000203454	0.00205625	22
981	HSPG2	heparan sulfate proteoglycan 2 [Source:HGNC Symbol;Acc:HGNC:5273]	NM_005529.7	-1.12809	0.000203632	0.00205677	1
982	IL22RA1	interleukin 22 receptor subunit alpha 1 [Source:HGNC Symbol;Acc:HGNC:13700]	NM_021258.4	-3.7433	0.000205222	0.00206719	1
983	SH3RF3	SH3 domain containing ring finger 3 [Source:HGNC Symbol;Acc:HGNC:24699]	NM_001099289.3	-1.94135	0.000205094	0.00206719	2
984	PCDHGA7	protocadherin gamma subfamily A, 7 [Source:HGNC Symbol;Acc:HGNC:8705]	NM_018920.4	1.04013	0.000207612	0.00208662	5
985	PDZD2	PDZ domain containing 2 [Source:HGNC Symbol;Acc:HGNC:18486]	NM_178140.4	1.39238	0.000207764	0.00208686	5
986	SAXO1	stabilizer of axonemal microtubules 1 [Source:HGNC Symbol;Acc:HGNC:28566]	NM_153707.4	-1.07226	0.000209113	0.00209654	9
987	ABCA1	ATP binding cassette subfamily A member 1 [Source:HGNC Symbol;Acc:HGNC:29]	NM_005502.4	-1.55064	0.000210471	0.00210886	9
988	ALDH7A1	aldehyde dehydrogenase 7 family member A1 [Source:HGNC Symbol;Acc:HGNC:877]	NM_001182.5	-1.03178	0.000211501	0.00211582	5
989	MYBPHL	myosin binding protein H like [Source:HGNC Symbol;Acc:HGNC:30434]	NM_001010985.3	-2.05449	0.000211556	0.00211582	1
990	ULK4	unc-51 like kinase 4 [Source:HGNC Symbol;Acc:HGNC:15784]	NM_017886.4	1.00401	0.00021229	0.00212185	3
991	EXOC3L2	exocyst complex component 3 like 2 [Source:HGNC Symbol;Acc:HGNC:30162]	NM_001382422.1	-1.47494	0.000212923	0.00212558	19
992	LRRC55	leucine rich repeat containing 55 [Source:HGNC Symbol;Acc:HGNC:32324]	NM_001005210.4	-2.71784	0.000214547	0.00213916	11
993	ZNF676	zinc finger protein 676 [Source:HGNC Symbol;Acc:HGNC:20429]	NM_001001411.3	2.11569	0.000215357	0.00214069	19
994	MGST1	microsomal glutathione S-transferase 1 [Source:HGNC Symbol;Acc:HGNC:7061]	NM_020300.5	1.98501	0.000215764	0.00214343	12
995	SOX17	SRY-box transcription factor 17 [Source:HGNC Symbol;Acc:HGNC:18122]	NM_022454.4	-1.24133	0.000217848	0.00215886	8
996	C11orf96	chromosome 11 open reading frame 96 [Source:HGNC Symbol;Acc:HGNC:38675]	NM_001145033.2	-1.74053	0.000219057	0.00216953	11
997	CARMIL2	capping protein regulator and myosin 1 linker 2 [Source:HGNC Symbol;Acc:HGNC:27089]	NM_001013838.3	-1.12016	0.000222808	0.00220533	16
998	RIIAD1	regulatory subunit of type II PKA R-subunit domain containing 1 [Source:HGNC Symbol;Acc:HGNC:26686]	NM_001144956.3	1.63907	0.000223164	0.00220618	1
999	KCNQ5	potassium voltage-gated channel subfamily Q member 5 [Source:HGNC Symbol;Acc:HGNC:6299]	NM_019842.4	-3.29226	0.000225057	0.00221817	6
1000	ABI3	ABI family member 3 [Source:HGNC Symbol;Acc:HGNC:29859]	NM_016428.3	-1.04317	0.00022742	0.00223966	17
1001	BTK	Bruton tyrosine kinase [Source:HGNC Symbol;Acc:HGNC:1133]	NM_000061.3	-1.67634	0.000230978	0.00226693	X
1002	CSMD2	CUB and Sushi multiple domains 2 [Source:HGNC Symbol;Acc:HGNC:19290]	NM_001281956.2	-1.38585	0.000230614	0.00226693	1
1003	BOC	BOC cell adhesion associated, oncogene regulated [Source:HGNC Symbol;Acc:HGNC:17173]	NM_001378074.1	2.11338	0.000230976	0.00226693	3
1004	PRF1	perforin 1 [Source:HGNC Symbol;Acc:HGNC:9360]	NM_001083116.3	-1.46763	0.000232429	0.00227842	10
1005	PABPC1L2B	poly(A) binding protein cytoplasmic 1 like 2B [Source:HGNC Symbol;Acc:HGNC:31852]	NM_001042506.2	2.18487	0.000233202	0.00228462	X
1006	CD33	CD33 molecule [Source:HGNC Symbol;Acc:HGNC:1659]	NM_001772.4	-1.57432	0.000235395	0.00230333	19
1007	MARCHF11	membrane associated ring-CH-type finger 11 [Source:HGNC Symbol;Acc:HGNC:33609]	NM_001102562.3	-2.58346	0.000236411	0.00230912	5
1008	ZNF117	zinc finger protein 117 [Source:HGNC Symbol;Acc:HGNC:12897]		1.09023	0.00023681	0.00231163	7
1009	FAIM2	Fas apoptotic inhibitory molecule 2 [Source:HGNC Symbol;Acc:HGNC:17067]	NM_012306.4	-1.14764	0.000237742	0.00231933	12
1010	SLC38A5	solute carrier family 38 member 5 [Source:HGNC Symbol;Acc:HGNC:18070]	NM_033518.4	-2.06422	0.000239136	0.00232875	X
1011	SNX20	sorting nexin 20 [Source:HGNC Symbol;Acc:HGNC:30390]	NM_182854.4	-1.78815	0.000239766	0.0023321	16
1012	CMKLR1	chemerin chemokine-like receptor 1 [Source:HGNC Symbol;Acc:HGNC:2121]	NM_001142343.2	-1.25527	0.000240891	0.00234025	12
1013	SIGLEC14	sialic acid binding Ig like lectin 14 [Source:HGNC Symbol;Acc:HGNC:32926]	NM_001098612.3	-1.63237	0.0002423	0.00234949	19
1014	ADGRB1	adhesion G protein-coupled receptor B1 [Source:HGNC Symbol;Acc:HGNC:943]	NM_001702.3	-2.2645	0.000243998	0.00236198	8
1015	CARD6	caspase recruitment domain family member 6 [Source:HGNC Symbol;Acc:HGNC:16394]	NM_032587.4	-1.39367	0.000245261	0.0023728	5
1016	RHOH	ras homolog family member H [Source:HGNC Symbol;Acc:HGNC:686]	NM_004310.5	-2.30225	0.000246237	0.00237942	4
1017	SERPING1	serpin family G member 1 [Source:HGNC Symbol;Acc:HGNC:1228]	NM_000062.3	-1.16004	0.000246589	0.00238	11
1018	NTRK1	neurotrophic receptor tyrosine kinase 1 [Source:HGNC Symbol;Acc:HGNC:8031]	NM_002529.4	-3.22098	0.000248949	0.00239993	1
1019	ICAM1	intercellular adhesion molecule 1 [Source:HGNC Symbol;Acc:HGNC:5344]	NM_000201.3	-1.55125	0.000251019	0.00241702	19
1020	ADAMTS5	ADAM metallopeptidase with thrombospondin type 1 motif 5 [Source:HGNC Symbol;Acc:HGNC:221]	NM_007038.5	-2.12755	0.000253144	0.00243317	21
1021	MEOX2	mesenchyme homeobox 2 [Source:HGNC Symbol;Acc:HGNC:7014]	NM_005924.5	-2.51892	0.000254718	0.00244254	7
1022	SLCO2A1	solute carrier organic anion transporter family member 2A1 [Source:HGNC Symbol;Acc:HGNC:10955]	NM_005630.3	-1.31875	0.000254615	0.00244254	3
1023	FNDC9	fibronectin type III domain containing 9 [Source:HGNC Symbol;Acc:HGNC:33547]	NM_001001343.4	1.26346	0.000258125	0.00247084	5
1024	BTBD16	BTB domain containing 16 [Source:HGNC Symbol;Acc:HGNC:26340]	NM_144587.5	-1.92324	0.000259183	0.00247805	10
1025	IL6R	interleukin 6 receptor [Source:HGNC Symbol;Acc:HGNC:6019]	NM_000565.4	-1.69155	0.000259077	0.00247805	1
1026	SYT10	synaptotagmin 10 [Source:HGNC Symbol;Acc:HGNC:19266]	NM_198992.4	-2.83615	0.000259387	0.00247855	12
1027	LIPG	lipase G, endothelial type [Source:HGNC Symbol;Acc:HGNC:6623]	NM_006033.4	-2.52817	0.000259645	0.00247956	18
1028	KCNB1	potassium voltage-gated channel subfamily B member 1 [Source:HGNC Symbol;Acc:HGNC:6231]	NM_004975.4	1.37628	0.000260619	0.00248741	20
1029	A4GALT	alpha 1,4-galactosyltransferase (P blood group) [Source:HGNC Symbol;Acc:HGNC:18149]	NM_017436.7	-1.36653	0.000260843	0.00248809	22
1030	NIPAL1	NIPA like domain containing 1 [Source:HGNC Symbol;Acc:HGNC:27194]	NM_207330.3	1.13191	0.000262676	0.00249972	4
1031	CHST1	carbohydrate sulfotransferase 1 [Source:HGNC Symbol;Acc:HGNC:1969]	NM_003654.6	-1.55343	0.00026424	0.00251167	11
1032	PPP2R2C	protein phosphatase 2 regulatory subunit Bgamma [Source:HGNC Symbol;Acc:HGNC:9306]	NM_020416.4	-1.24819	0.000264996	0.00251738	4
1033	OAF	out at first homolog [Source:HGNC Symbol;Acc:HGNC:28752]	NM_178507.4	-1.1928	0.000266589	0.0025288	11
1034	PCDHGA8	protocadherin gamma subfamily A, 8 [Source:HGNC Symbol;Acc:HGNC:8706]	NM_032088.2	1.07114	0.000266386	0.0025288	5
1035	GFRA3	GDNF family receptor alpha 3 [Source:HGNC Symbol;Acc:HGNC:4245]	NM_001496.4	-3.13839	0.000268094	0.00253941	5
1036	TGFB2	transforming growth factor beta 2 [Source:HGNC Symbol;Acc:HGNC:11768]	NM_003238.6	-1.38803	0.000270035	0.00255264	1
1037	H4C3	H4 clustered histone 3 [Source:HGNC Symbol;Acc:HGNC:4787]	NM_003542.4	-1.08853	0.000270117	0.00255264	6
1038	TLR10	toll like receptor 10 [Source:HGNC Symbol;Acc:HGNC:15634]	NM_030956.4	-1.38932	0.000270915	0.00255869	4
1039	DOK5	docking protein 5 [Source:HGNC Symbol;Acc:HGNC:16173]	NM_018431.5	-2.38539	0.000275775	0.00260007	20
1040	SIGLEC10	sialic acid binding Ig like lectin 10 [Source:HGNC Symbol;Acc:HGNC:15620]	NM_033130.5	-1.28141	0.000275717	0.00260007	19
1041	CXCL12	C-X-C motif chemokine ligand 12 [Source:HGNC Symbol;Acc:HGNC:10672]	NM_199168.4	-1.03795	0.000276012	0.0026008	10
1042	LYZ	lysozyme [Source:HGNC Symbol;Acc:HGNC:6740]	NM_000239.3	-1.48664	0.000280717	0.00264208	12
1043	MSR1	macrophage scavenger receptor 1 [Source:HGNC Symbol;Acc:HGNC:7376]	NM_138715.3	-1.25752	0.000282992	0.00266143	8
1044	KCNE3	potassium voltage-gated channel subfamily E regulatory subunit 3 [Source:HGNC Symbol;Acc:HGNC:6243]	NM_005472.5	-1.68047	0.0002831	0.00266143	11
1045	TCIM	transcriptional and immune response regulator [Source:HGNC Symbol;Acc:HGNC:1357]	NM_020130.5	-1.47469	0.000283435	0.00266305	8
1046	MEDAG	mesenteric estrogen dependent adipogenesis [Source:HGNC Symbol;Acc:HGNC:25926]	NM_032849.4	-1.77109	0.000284377	0.00267035	13
1047	WNT4	Wnt family member 4 [Source:HGNC Symbol;Acc:HGNC:12783]	NM_030761.5	-1.47129	0.000286573	0.00268633	1
1048	PLCXD2	phosphatidylinositol specific phospholipase C X domain containing 2 [Source:HGNC Symbol;Acc:HGNC:26462]	NM_001413064.1	1.77382	0.000290718	0.00271893	3
1049	PRODH	proline dehydrogenase 1 [Source:HGNC Symbol;Acc:HGNC:9453]	NM_016335.6	-1.74472	0.000294836	0.00275271	22
1050	PAQR9	progestin and adipoQ receptor family member 9 [Source:HGNC Symbol;Acc:HGNC:30131]	NM_198504.4	2.49526	0.00029525	0.00275499	3
1051	L3MBTL4	L3MBTL histone methyl-lysine binding protein 4 [Source:HGNC Symbol;Acc:HGNC:26677]	NM_001330559.2	-1.90109	0.000295578	0.00275647	18
1052	NGB	neuroglobin [Source:HGNC Symbol;Acc:HGNC:14077]	NM_021257.4	-2.17973	0.00029728	0.0027631	14
1053	CPM	carboxypeptidase M [Source:HGNC Symbol;Acc:HGNC:2311]	NM_198320.5	-1.46665	0.000298567	0.00277165	12
1054	SIRPB1	signal regulatory protein beta 1 [Source:HGNC Symbol;Acc:HGNC:15928]	NM_006065.5	-2.32248	0.000301239	0.00279327	20
1055	TTC22	tetratricopeptide repeat domain 22 [Source:HGNC Symbol;Acc:HGNC:26067]	NM_001114108.2	1.92876	0.000303188	0.00280497	1
1056	CD48	CD48 molecule [Source:HGNC Symbol;Acc:HGNC:1683]	NM_001778.4	-1.60426	0.000303146	0.00280497	1
1057	ELFN2	extracellular leucine rich repeat and fibronectin type III domain containing 2 [Source:HGNC Symbol;Acc:HGNC:29396]	NM_052906.5	-2.44123	0.000302954	0.00280497	22
1058	OR2C1	olfactory receptor family 2 subfamily C member 1 [Source:HGNC Symbol;Acc:HGNC:8242]	NM_012368.3	-1.51554	0.000302696	0.00280497	16
1059	GCOM1	GCOM1, MYZAP-POLR2M combined locus [Source:HGNC Symbol;Acc:HGNC:26424]		2.38507	0.000305734	0.00282691	15
1060	LRRC74A	leucine rich repeat containing 74A [Source:HGNC Symbol;Acc:HGNC:23346]	NM_001385106.1	-2.50037	0.000307035	0.00283573	14
1061	KLHL14	kelch like family member 14 [Source:HGNC Symbol;Acc:HGNC:29266]	NM_020805.3	-2.65505	0.000306955	0.00283573	18
1062	PTX3	pentraxin 3 [Source:HGNC Symbol;Acc:HGNC:9692]	NM_002852.4	1.90832	0.000308459	0.00284726	3
1063	SLC26A4	solute carrier family 26 member 4 [Source:HGNC Symbol;Acc:HGNC:8818]	NM_000441.2	-2.14267	0.000310523	0.00285822	7
1064	MMP16	matrix metallopeptidase 16 [Source:HGNC Symbol;Acc:HGNC:7162]	NM_005941.5	-2.23482	0.000310481	0.00285822	8
1065	SYNE4	spectrin repeat containing nuclear envelope family member 4 [Source:HGNC Symbol;Acc:HGNC:26703]	NM_001039876.3	1.24111	0.000317005	0.00290802	19
1066	SGSM1	small G protein signaling modulator 1 [Source:HGNC Symbol;Acc:HGNC:29410]	NM_001098497.3	-1.40529	0.000318776	0.0029177	22
1067	C2	complement C2 [Source:HGNC Symbol;Acc:HGNC:1248]	NM_000063.6	-1.55585	0.000321516	0.00293947	6
1068	SSTR2	somatostatin receptor 2 [Source:HGNC Symbol;Acc:HGNC:11331]	NM_001050.3	1.58687	0.000324161	0.00296199	17
1069	MEX3B	mex-3 RNA binding family member B [Source:HGNC Symbol;Acc:HGNC:25297]	NM_032246.6	-1.03055	0.000325506	0.00297262	15
1070	SV2B	synaptic vesicle glycoprotein 2B [Source:HGNC Symbol;Acc:HGNC:16874]	NM_001323032.3	-2.09596	0.000326365	0.00297879	15
1071	PCDH10	protocadherin 10 [Source:HGNC Symbol;Acc:HGNC:13404]	NM_032961.3	-3.88901	0.000326683	0.00298002	4
1072	RPGRIP1	RPGR interacting protein 1 [Source:HGNC Symbol;Acc:HGNC:13436]	NM_020366.4	-2.34996	0.000327068	0.00298116	14
1073	SLC38A4	solute carrier family 38 member 4 [Source:HGNC Symbol;Acc:HGNC:14679]	NM_018018.5	-2.60564	0.000327258	0.00298116	12
1074	PLK2	polo like kinase 2 [Source:HGNC Symbol;Acc:HGNC:19699]	NM_006622.4	-1.07401	0.000327357	0.00298116	5
1075	ANXA10	annexin A10 [Source:HGNC Symbol;Acc:HGNC:534]	NM_007193.5	-1.98439	0.000328541	0.00299027	4
1076	FCHSD1	FCH and double SH3 domains 1 [Source:HGNC Symbol;Acc:HGNC:25463]	NM_033449.3	1.25925	0.000329743	0.00299786	5
1077	MXRA5	matrix remodeling associated 5 [Source:HGNC Symbol;Acc:HGNC:7539]	NM_015419.4	-1.84235	0.000330328	0.00300151	X
1078	CLEC3B	C-type lectin domain family 3 member B [Source:HGNC Symbol;Acc:HGNC:11891]	NM_003278.3	-2.28964	0.000330691	0.00300313	3
1079	AGFG2	ArfGAP with FG repeats 2 [Source:HGNC Symbol;Acc:HGNC:5177]	NM_006076.5	1.01046	0.000331389	0.00300612	7
1080	NPHS1	NPHS1 adhesion molecule, nephrin [Source:HGNC Symbol;Acc:HGNC:7908]	NM_004646.4	-2.30846	0.000334002	0.00302645	19
1081	FOSL2	FOS like 2, AP-1 transcription factor subunit [Source:HGNC Symbol;Acc:HGNC:3798]	NM_005253.4	-1.18777	0.000336958	0.00305154	2
1082	PCDHGB4	protocadherin gamma subfamily B, 4 [Source:HGNC Symbol;Acc:HGNC:8711]	NM_003736.4	1.14302	0.000342315	0.00309318	5
1083	FOXL2NB	FOXL2 neighbor [Source:HGNC Symbol;Acc:HGNC:34428]	NM_001040061.3	2.62217	0.000344811	0.00311056	3
1084	IER5L	immediate early response 5 like [Source:HGNC Symbol;Acc:HGNC:23679]	NM_203434.3	-1.43871	0.000347092	0.00312594	9
1085	CYP2C9	cytochrome P450 family 2 subfamily C member 9 [Source:HGNC Symbol;Acc:HGNC:2623]	NM_000771.4	-3.71117	0.000349488	0.00314096	10
1086	GCNT3	glucosaminyl (N-acetyl) transferase 3, mucin type [Source:HGNC Symbol;Acc:HGNC:4205]	NM_004751.3	-2.50211	0.000349531	0.00314096	15
1087	CD1D	CD1d molecule [Source:HGNC Symbol;Acc:HGNC:1637]	NM_001371762.2	-2.23439	0.000355311	0.00318763	1
1088	SIGLEC9	sialic acid binding Ig like lectin 9 [Source:HGNC Symbol;Acc:HGNC:10878]	NM_014441.3	-1.60129	0.000356101	0.00319295	19
1089	DEPDC1	DEP domain containing 1 [Source:HGNC Symbol;Acc:HGNC:22949]	NM_001114120.3	-2.21675	0.000357677	0.0032018	1
1090	KLHL41	kelch like family member 41 [Source:HGNC Symbol;Acc:HGNC:16905]	NM_006063.3	1.42579	0.000358546	0.00320658	2
1091	LPAR2	lysophosphatidic acid receptor 2 [Source:HGNC Symbol;Acc:HGNC:3168]	NM_001395660.1	1.1885	0.000362181	0.00323323	19
1092	MCOLN3	mucolipin TRP cation channel 3 [Source:HGNC Symbol;Acc:HGNC:13358]	NM_018298.11	2.48066	0.000363426	0.00324079	1
1093	C4BPA	complement component 4 binding protein alpha [Source:HGNC Symbol;Acc:HGNC:1325]	NM_000715.4	-1.4306	0.000365713	0.00325527	1
1094	PREX2	phosphatidylinositol-3,4,5-trisphosphate dependent Rac exchange factor 2 [Source:HGNC Symbol;Acc:HGNC:22950]	NM_024870.4	-2.45875	0.000372872	0.00331234	8
1095	FCGR3B	Fc gamma receptor IIIb [Source:HGNC Symbol;Acc:HGNC:3620]	NM_001244753.2	-2.13561	0.000377897	0.00334421	1
1096	SLAMF7	SLAM family member 7 [Source:HGNC Symbol;Acc:HGNC:21394]	NM_021181.5	-1.7285	0.000381597	0.00337512	1
1097	TAS2R10	taste 2 receptor member 10 [Source:HGNC Symbol;Acc:HGNC:14918]	NM_023921.2	1.29365	0.000382153	0.00337821	12
1098	CYP24A1	cytochrome P450 family 24 subfamily A member 1 [Source:HGNC Symbol;Acc:HGNC:2602]	NM_000782.5	-5.31546	0.000391348	0.003452	20
1099	CCL4	C-C motif chemokine ligand 4 [Source:HGNC Symbol;Acc:HGNC:10630]	NM_002984.4	-1.70836	0.000393305	0.00346251	17
1100	B3GALT1	beta-1,3-galactosyltransferase 1 [Source:HGNC Symbol;Acc:HGNC:916]	NM_020981.4	2.53806	0.00039425	0.0034682	2
1101	CSPG4	chondroitin sulfate proteoglycan 4 [Source:HGNC Symbol;Acc:HGNC:2466]	NM_001897.5	-1.617	0.000395523	0.00347565	15
1102	BRS3	bombesin receptor subtype 3 [Source:HGNC Symbol;Acc:HGNC:1113]	NM_001727.2	1.71984	0.000398428	0.00349364	X
1103	NUDT11	nudix hydrolase 11 [Source:HGNC Symbol;Acc:HGNC:18011]	NM_018159.4	1.15281	0.000398416	0.00349364	X
1104	MC1R	melanocortin 1 receptor [Source:HGNC Symbol;Acc:HGNC:6929]	NM_002386.4	1.16125	0.000400312	0.00350639	16
1105	ZNF300	zinc finger protein 300 [Source:HGNC Symbol;Acc:HGNC:13091]	NM_052860.4	1.1169	0.000402066	0.00351986	5
1106	KLF5	KLF transcription factor 5 [Source:HGNC Symbol;Acc:HGNC:6349]	NM_001730.5	1.61758	0.000406938	0.00355869	13
1107	PCDHA8	protocadherin alpha 8 [Source:HGNC Symbol;Acc:HGNC:8674]	NM_018911.3	1.03109	0.000410516	0.00358612	5
1108	OR8G1	olfactory receptor family 8 subfamily G member 1 [Source:HGNC Symbol;Acc:HGNC:8484]	NM_001002905.2	-3.87572	0.000410806	0.00358674	11
1109	NETO1	neuropilin and tolloid like 1 [Source:HGNC Symbol;Acc:HGNC:13823]	NM_138966.5	-2.42619	0.000411218	0.00358841	18
1110	ZC3H12D	zinc finger CCCH-type containing 12D [Source:HGNC Symbol;Acc:HGNC:21175]	NM_207360.3	-1.55378	0.000412551	0.00359812	6
1111	ABCC3	ATP binding cassette subfamily C member 3 [Source:HGNC Symbol;Acc:HGNC:54]	NM_003786.4	-2.0208	0.000417822	0.00363436	17
1112	LILRB4	leukocyte immunoglobulin like receptor B4 [Source:HGNC Symbol;Acc:HGNC:6608]	NM_001278426.4	-1.8703	0.000418176	0.0036355	19
1113	GNG11	G protein subunit gamma 11 [Source:HGNC Symbol;Acc:HGNC:4403]	NM_004126.4	-1.14951	0.000419735	0.0036471	7
1114	ARC	activity regulated cytoskeleton associated protein [Source:HGNC Symbol;Acc:HGNC:648]	NM_015193.5	-2.55848	0.000421179	0.00365428	8
1115	PIEZO2	piezo type mechanosensitive ion channel component 2 [Source:HGNC Symbol;Acc:HGNC:26270]	NM_001378183.1	-2.30293	0.0004251	0.00368389	18
1116	CASP1	caspase 1 [Source:HGNC Symbol;Acc:HGNC:1499]	NM_001257118.3	-1.3269	0.000426976	0.00369818	11
1117	ABRACL	ABRA C-terminal like [Source:HGNC Symbol;Acc:HGNC:21230]	NM_021243.3	-1.12136	0.000428279	0.00370703	6
1118	GJD3	gap junction protein delta 3 [Source:HGNC Symbol;Acc:HGNC:19147]	NM_152219.4	-1.47825	0.000428452	0.00370703	17
1119	KIAA1210	KIAA1210 [Source:HGNC Symbol;Acc:HGNC:29218]	NM_001394962.1	-2.12037	0.000428752	0.00370766	X
1120	AHR	aryl hydrocarbon receptor [Source:HGNC Symbol;Acc:HGNC:348]	NM_001621.5	-1.67774	0.000429692	0.0037082	7
1121	TPO	thyroid peroxidase [Source:HGNC Symbol;Acc:HGNC:12015]	NM_001206744.2	-2.30099	0.00042913	0.0037082	2
1122	PCDHGA3	protocadherin gamma subfamily A, 3 [Source:HGNC Symbol;Acc:HGNC:8701]	NM_018916.4	1.31812	0.000429725	0.0037082	5
1123	ADGRV1	adhesion G protein-coupled receptor V1 [Source:HGNC Symbol;Acc:HGNC:17416]	NM_032119.4	2.49457	0.000430008	0.00370868	5
1124	LYL1	LYL1 basic helix-loop-helix family member [Source:HGNC Symbol;Acc:HGNC:6734]	NM_005583.5	-1.81765	0.000435554	0.00374857	19
1125	CAMSAP3	calmodulin regulated spectrin associated protein family member 3 [Source:HGNC Symbol;Acc:HGNC:29307]	NM_020902.2	1.39566	0.000440922	0.0037849	19
1126	COX4I2	cytochrome c oxidase subunit 4I2 [Source:HGNC Symbol;Acc:HGNC:16232]	NM_032609.3	-1.473	0.000441168	0.0037849	20
1127	SIRPB2	signal regulatory protein beta 2 [Source:HGNC Symbol;Acc:HGNC:16247]	NM_001122962.2	-1.88771	0.000440497	0.0037849	20
1128	NOL3	nucleolar protein 3 [Source:HGNC Symbol;Acc:HGNC:7869]		-1.13757	0.000443796	0.00379944	16
1129	ADRA1B	adrenoceptor alpha 1B [Source:HGNC Symbol;Acc:HGNC:278]	NM_000679.4	-2.6853	0.000446857	0.00382363	5
1130	PTPRR	protein tyrosine phosphatase receptor type R [Source:HGNC Symbol;Acc:HGNC:9680]	NM_002849.4	-1.64069	0.000448222	0.0038333	12
1131	CFC1B	cripto, FRL-1, cryptic family 1B [Source:HGNC Symbol;Acc:HGNC:33983]	NM_001079530.2	-2.31378	0.000458052	0.00390098	2
1132	CYYR1	cysteine and tyrosine rich 1 [Source:HGNC Symbol;Acc:HGNC:16274]	NM_001320768.2	-1.12071	0.000458005	0.00390098	21
1133	ECM1	extracellular matrix protein 1 [Source:HGNC Symbol;Acc:HGNC:3153]	NM_004425.4	-1.20437	0.000458534	0.00390103	1
1134	TMTC2	transmembrane O-mannosyltransferase targeting cadherins 2 [Source:HGNC Symbol;Acc:HGNC:25440]	NM_152588.3	-2.04971	0.000458536	0.00390103	12
1135	CLDN5	claudin 5 [Source:HGNC Symbol;Acc:HGNC:2047]	NM_001363066.2	-1.19175	0.000460047	0.00390776	22
1136	ADAMTS14	ADAM metallopeptidase with thrombospondin type 1 motif 14 [Source:HGNC Symbol;Acc:HGNC:14899]	NM_080722.4	-3.87697	0.000460692	0.00391025	10
1137	B3GALT2	beta-1,3-galactosyltransferase 2 [Source:HGNC Symbol;Acc:HGNC:917]	NM_003783.3	-1.05219	0.00046082	0.00391025	1
1138	FGR	FGR proto-oncogene, Src family tyrosine kinase [Source:HGNC Symbol;Acc:HGNC:3697]	NM_005248.3	-1.64419	0.000462049	0.0039166	1
1139	TTK	TTK protein kinase [Source:HGNC Symbol;Acc:HGNC:12401]	NM_003318.5	-1.28912	0.000464388	0.00393029	6
1140	GPR156	G protein-coupled receptor 156 [Source:HGNC Symbol;Acc:HGNC:20844]	NM_153002.3	-1.72764	0.000465375	0.00393456	3
1141	MAB21L3	mab-21 like 3 [Source:HGNC Symbol;Acc:HGNC:26787]	NM_152367.3	-2.21996	0.000475163	0.00400277	1
1142	RTKN2	rhotekin 2 [Source:HGNC Symbol;Acc:HGNC:19364]	NM_145307.4	-1.32965	0.000475163	0.00400277	10
1143	MGAT5B	alpha-1,6-mannosylglycoprotein 6-beta-N-acetylglucosaminyltransferase B [Source:HGNC Symbol;Acc:HGNC:24140]	NM_001199172.2	-2.12101	0.000478784	0.00402911	17
1144	LRP8	LDL receptor related protein 8 [Source:HGNC Symbol;Acc:HGNC:6700]	NM_004631.5	-1.04971	0.000481226	0.00404354	1
1145	WNT7B	Wnt family member 7B [Source:HGNC Symbol;Acc:HGNC:12787]	NM_058238.3	-2.32049	0.000481309	0.00404354	22
1146	VAV1	vav guanine nucleotide exchange factor 1 [Source:HGNC Symbol;Acc:HGNC:12657]	NM_005428.4	-2.00046	0.000482866	0.00404674	19
1147	TBX1	T-box transcription factor 1 [Source:HGNC Symbol;Acc:HGNC:11592]	NM_001379200.1	-2.47878	0.000482264	0.00404674	22
1148	CAPG	capping actin protein, gelsolin like [Source:HGNC Symbol;Acc:HGNC:1474]	NM_001747.4	-1.56517	0.000485813	0.00406516	2
1149	LMO4	LIM domain only 4 [Source:HGNC Symbol;Acc:HGNC:6644]	NM_006769.4	1.80995	0.000486439	0.00406677	1
1150	CCNJL	cyclin J like [Source:HGNC Symbol;Acc:HGNC:25876]	NM_001308173.3	-2.15753	0.000487282	0.00407118	5
1151	SRPX	sushi repeat containing protein X-linked [Source:HGNC Symbol;Acc:HGNC:11309]	NM_006307.5	-1.8899	0.000489619	0.00408651	X
1152	LDB2	LIM domain binding 2 [Source:HGNC Symbol;Acc:HGNC:6533]	NM_001290.5	-1.02219	0.000490751	0.00409177	4
1153	GABRE	gamma-aminobutyric acid type A receptor subunit epsilon [Source:HGNC Symbol;Acc:HGNC:4085]	NM_004961.4	-1.54471	0.000491088	0.00409249	X
1154	TNNC1	troponin C1, slow skeletal and cardiac type [Source:HGNC Symbol;Acc:HGNC:11943]	NM_003280.3	-2.0892	0.000496251	0.00412917	3
1155	ITPKB	inositol-trisphosphate 3-kinase B [Source:HGNC Symbol;Acc:HGNC:6179]	NM_002221.4	-1.17988	0.000496048	0.00412917	1
1156	LYPD3	LY6/PLAUR domain containing 3 [Source:HGNC Symbol;Acc:HGNC:24880]	NM_014400.3	1.83655	0.000497242	0.0041353	19
1157	MAP7D3	MAP7 domain containing 3 [Source:HGNC Symbol;Acc:HGNC:25742]	NM_024597.4	1.07847	0.000498027	0.00413972	X
1158	PTGER2	prostaglandin E receptor 2 [Source:HGNC Symbol;Acc:HGNC:9594]	NM_000956.4	-1.90021	0.000498584	0.00414013	14
1159	CERKL	ceramide kinase like [Source:HGNC Symbol;Acc:HGNC:21699]	NM_201548.5	-2.26327	0.000498497	0.00414013	2
1160	TAC4	tachykinin precursor 4 [Source:HGNC Symbol;Acc:HGNC:16641]	NM_001077506.2	1.06534	0.000500102	0.00414428	17
1161	MDFIC	MyoD family inhibitor domain containing [Source:HGNC Symbol;Acc:HGNC:28870]	NM_001166345.3	-1.06415	0.000502356	0.00415873	7
1162	ARHGAP28	Rho GTPase activating protein 28 [Source:HGNC Symbol;Acc:HGNC:25509]	NM_001366230.1	-2.04065	0.000505349	0.00418139	18
1163	LPIN3	lipin 3 [Source:HGNC Symbol;Acc:HGNC:14451]	NM_022896.3	1.47539	0.000506537	0.00418696	20
1164	PAMR1	peptidase domain containing associated with muscle regeneration 1 [Source:HGNC Symbol;Acc:HGNC:24554]	NM_001001991.3	-2.22638	0.000507836	0.00419453	11
1165	WEE1	WEE1 G2 checkpoint kinase [Source:HGNC Symbol;Acc:HGNC:12761]	NM_003390.4	1.60798	0.000510376	0.00420589	11
1166	ASTN2	astrotactin 2 [Source:HGNC Symbol;Acc:HGNC:17021]	NM_001365068.1	-1.10239	0.000514531	0.0042273	9
1167	TST	thiosulfate sulfurtransferase [Source:HGNC Symbol;Acc:HGNC:12388]	NM_003312.6	-1.13713	0.00051637	0.00424027	22
1168	CD6	CD6 molecule [Source:HGNC Symbol;Acc:HGNC:1691]	NM_006725.5	-1.97898	0.00052701	0.0043146	11
1169	BIN2	bridging integrator 2 [Source:HGNC Symbol;Acc:HGNC:1053]	NM_016293.4	-1.4059	0.000528547	0.00432283	12
1170	ONECUT1	one cut homeobox 1 [Source:HGNC Symbol;Acc:HGNC:8138]	NM_004498.4	-3.13303	0.000528379	0.00432283	15
1171	SARDH	sarcosine dehydrogenase [Source:HGNC Symbol;Acc:HGNC:10536]	NM_001134707.2	-2.32835	0.000529782	0.00433076	9
1172	RFX8	regulatory factor X8 [Source:HGNC Symbol;Acc:HGNC:37253]	NM_001145664.2	-2.28396	0.000530567	0.004335	2
1173	TMEM102	transmembrane protein 102 [Source:HGNC Symbol;Acc:HGNC:26722]	NM_178518.3	1.78169	0.000531087	0.00433708	17
1174	CD28	CD28 molecule [Source:HGNC Symbol;Acc:HGNC:1653]	NM_006139.4	-2.02535	0.000532372	0.00434322	2
1175	ENAM	enamelin [Source:HGNC Symbol;Acc:HGNC:3344]	NM_031889.3	-3.07502	0.000536116	0.0043682	4
1176	TMSB15B	thymosin beta 15B [Source:HGNC Symbol;Acc:HGNC:28612]	NM_194324.4	1.70733	0.000536642	0.0043693	X
1177	PCDHGA2	protocadherin gamma subfamily A, 2 [Source:HGNC Symbol;Acc:HGNC:8700]	NM_018915.4	1.17583	0.000541351	0.00439228	5
1178	H2AC21	H2A clustered histone 21 [Source:HGNC Symbol;Acc:HGNC:20508]	NM_175065.3	-1.21517	0.000542858	0.00440012	1
1179	WNT11	Wnt family member 11 [Source:HGNC Symbol;Acc:HGNC:12776]	NM_004626.3	2.41737	0.000543707	0.00440262	11
1180	SOSTDC1	sclerostin domain containing 1 [Source:HGNC Symbol;Acc:HGNC:21748]	NM_015464.3	-1.8725	0.000543705	0.00440262	7
1181	SATB1	SATB homeobox 1 [Source:HGNC Symbol;Acc:HGNC:10541]	NM_002971.6	1.54418	0.000548978	0.00443491	3
1182	TNFRSF14	TNF receptor superfamily member 14 [Source:HGNC Symbol;Acc:HGNC:11912]	NM_003820.4	-1.86698	0.000550464	0.00443968	1
1183	SLITRK5	SLIT and NTRK like family member 5 [Source:HGNC Symbol;Acc:HGNC:20295]	NM_001384609.1	-2.28137	0.000552817	0.00445517	13
1184	APOL2	apolipoprotein L2 [Source:HGNC Symbol;Acc:HGNC:619]	NM_030882.4	-1.1073	0.000557476	0.00448957	22
1185	STIMATE-MUSTN1	STIMATE-MUSTN1 readthrough [Source:HGNC Symbol;Acc:HGNC:38834]		1.42814	0.000566028	0.00455394	3
1186	IL17RB	interleukin 17 receptor B [Source:HGNC Symbol;Acc:HGNC:18015]	NM_018725.4	1.06323	0.000566927	0.00455667	3
1187	COL19A1	collagen type XIX alpha 1 chain [Source:HGNC Symbol;Acc:HGNC:2196]	NM_001858.6	-2.85086	0.000567735	0.00456092	6
1188	ABTB3	ankyrin repeat and BTB domain containing 3 [Source:HGNC Symbol;Acc:HGNC:23844]	NM_001018072.2	-1.67775	0.000569748	0.00457183	12
1189	ESAM	endothelial cell adhesion molecule [Source:HGNC Symbol;Acc:HGNC:17474]	NM_138961.3	-1.03311	0.000579731	0.00463899	11
1190	TMEM65	transmembrane protein 65 [Source:HGNC Symbol;Acc:HGNC:25203]	NM_194291.3	1.20091	0.000586937	0.00468056	8
1191	SCARB1	scavenger receptor class B member 1 [Source:HGNC Symbol;Acc:HGNC:1664]	NM_005505.5	-1.06148	0.000588024	0.00468693	12
1192	SELPLG	selectin P ligand [Source:HGNC Symbol;Acc:HGNC:10722]	NM_003006.4	-1.44914	0.000594225	0.00472249	12
1193	CCRL2	C-C motif chemokine receptor like 2 [Source:HGNC Symbol;Acc:HGNC:1612]	NM_003965.5	-1.81717	0.000599235	0.00475304	3
1194	CFAP90	cilia and flagella associated protein 90 [Source:HGNC Symbol;Acc:HGNC:27028]	NM_001089584.3	-1.01979	0.000599028	0.00475304	5
1195	C19orf38	chromosome 19 open reading frame 38 [Source:HGNC Symbol;Acc:HGNC:34073]	NM_001136482.3	-1.41614	0.000600003	0.0047545	19
1196	RNF17	ring finger protein 17 [Source:HGNC Symbol;Acc:HGNC:10060]	NM_031277.3	-2.96344	0.000603449	0.00477948	13
1197	IFITM2	interferon induced transmembrane protein 2 [Source:HGNC Symbol;Acc:HGNC:5413]	NM_006435.3	-1.12582	0.000606775	0.00480349	11
1198	TYROBP	transmembrane immune signaling adaptor TYROBP [Source:HGNC Symbol;Acc:HGNC:12449]	NM_003332.4	-1.25351	0.000611806	0.00483627	19
1199	SMIM22	small integral membrane protein 22 [Source:HGNC Symbol;Acc:HGNC:48329]	NM_001253794.2	1.91455	0.000613319	0.00484588	16
1200	HAVCR2	hepatitis A virus cellular receptor 2 [Source:HGNC Symbol;Acc:HGNC:18437]	NM_032782.5	-1.2494	0.000613801	0.0048473	5
1201	NHLH2	nescient helix-loop-helix 2 [Source:HGNC Symbol;Acc:HGNC:7818]	NM_005599.3	-3.12225	0.000615574	0.00485662	1
1202	FBXO2	F-box protein 2 [Source:HGNC Symbol;Acc:HGNC:13581]	NM_012168.6	-1.07086	0.000624063	0.00491884	1
1203	SEPTIN14	septin 14 [Source:HGNC Symbol;Acc:HGNC:33280]	NM_207366.3	-2.36427	0.000625375	0.00492205	7
1204	C1QTNF6	C1q and TNF related 6 [Source:HGNC Symbol;Acc:HGNC:14343]	NM_031910.4	-1.06833	0.000627662	0.00493401	22
1205	PPP1R17	protein phosphatase 1 regulatory subunit 17 [Source:HGNC Symbol;Acc:HGNC:16973]	NM_006658.5	-2.99419	0.000628293	0.00493546	7
1206	IL21R	interleukin 21 receptor [Source:HGNC Symbol;Acc:HGNC:6006]	NM_181078.3	-1.7743	0.00062885	0.00493746	16
1207	PNPLA3	patatin like phospholipase domain containing 3 [Source:HGNC Symbol;Acc:HGNC:18590]	NM_025225.3	-2.83781	0.000634701	0.00497381	22
1208	ITGA10	integrin subunit alpha 10 [Source:HGNC Symbol;Acc:HGNC:6135]	NM_003637.5	-1.40509	0.000636442	0.00498506	1
1209	GPR34	G protein-coupled receptor 34 [Source:HGNC Symbol;Acc:HGNC:4490]	NM_001097579.2	-1.14812	0.000637416	0.00498789	X
1210	NMB	neuromedin B [Source:HGNC Symbol;Acc:HGNC:7842]	NM_021077.4	-1.55273	0.000640495	0.00500477	15
1211	HHATL	hedgehog acyltransferase like [Source:HGNC Symbol;Acc:HGNC:13242]	NM_020707.4	-2.5897	0.000645396	0.00503341	3
1212	IGSF10	immunoglobulin superfamily member 10 [Source:HGNC Symbol;Acc:HGNC:26384]	NM_178822.5	2.09668	0.000647527	0.00504761	3
1213	KCNMA1	potassium calcium-activated channel subfamily M alpha 1 [Source:HGNC Symbol;Acc:HGNC:6284]	NM_001161352.2	-1.00602	0.000651312	0.00506984	10
1214	CRAT	carnitine O-acetyltransferase [Source:HGNC Symbol;Acc:HGNC:2342]	NM_000755.5	-1.22503	0.000651747	0.0050708	9
1215	ZNF804A	zinc finger protein 804A [Source:HGNC Symbol;Acc:HGNC:21711]	NM_194250.2	-3.54933	0.000655814	0.00509758	2
1216	MPPED2	metallophosphoesterase domain containing 2 [Source:HGNC Symbol;Acc:HGNC:1180]	NM_001584.3	1.45918	0.000658618	0.00511693	11
1217	GNA15	G protein subunit alpha 15 [Source:HGNC Symbol;Acc:HGNC:4383]	NM_002068.4	-2.13201	0.000664418	0.00514727	19
1218	DCC	DCC netrin 1 receptor [Source:HGNC Symbol;Acc:HGNC:2701]	NM_005215.4	-2.32749	0.000670477	0.00518927	18
1219	SYT15B	synaptotagmin 15B [Source:HGNC Symbol;Acc:HGNC:51487]	NM_001370184.1	-1.39529	0.000671223	0.00519258	10
1220	LYPD5	LY6/PLAUR domain containing 5 [Source:HGNC Symbol;Acc:HGNC:26397]	NM_001031749.3	-1.03053	0.000672105	0.00519693	19
1221	SLC18A2	solute carrier family 18 member A2 [Source:HGNC Symbol;Acc:HGNC:10935]	NM_003054.6	-1.51701	0.000673558	0.00520487	10
1222	C3AR1	complement C3a receptor 1 [Source:HGNC Symbol;Acc:HGNC:1319]	NM_004054.4	-1.03412	0.000673771	0.00520487	12
1223	FAM110D	family with sequence similarity 110 member D [Source:HGNC Symbol;Acc:HGNC:25860]	NM_024869.3	-1.76462	0.000677267	0.00522445	1
1224	SLC44A4	solute carrier family 44 member 4 [Source:HGNC Symbol;Acc:HGNC:13941]	NM_025257.3	1.79544	0.000677807	0.00522614	6
1225	NOX1	NADPH oxidase 1 [Source:HGNC Symbol;Acc:HGNC:7889]	NM_007052.5	-1.33421	0.000686802	0.00527801	X
1226	SLC4A1	solute carrier family 4 member 1 (Diego blood group) [Source:HGNC Symbol;Acc:HGNC:11027]	NM_000342.4	-2.17788	0.000692279	0.00531008	17
1227	C16orf96	chromosome 16 open reading frame 96 [Source:HGNC Symbol;Acc:HGNC:40031]	NM_001145011.2	-1.15948	0.000695095	0.00532666	16
1228	VASH2	vasohibin 2 [Source:HGNC Symbol;Acc:HGNC:25723]	NM_001301056.2	1.87396	0.000698358	0.00534915	1
1229	VSTM2L	V-set and transmembrane domain containing 2 like [Source:HGNC Symbol;Acc:HGNC:16096]	NM_080607.3	1.14938	0.000703434	0.0053855	20
1230	FNDC1	fibronectin type III domain containing 1 [Source:HGNC Symbol;Acc:HGNC:21184]	NM_032532.3	-3.31204	0.00070593	0.00539954	6
1231	ITPRIPL1	ITPRIP like 1 [Source:HGNC Symbol;Acc:HGNC:29371]	NM_001008949.3	-1.3732	0.000708131	0.00541129	2
1232	A2ML1	alpha-2-macroglobulin like 1 [Source:HGNC Symbol;Acc:HGNC:23336]	NM_144670.6	1.88273	0.000708786	0.00541376	12
1233	NLRP3	NLR family pyrin domain containing 3 [Source:HGNC Symbol;Acc:HGNC:16400]	NM_001243133.2	-1.68034	0.000713582	0.00544784	1
1234	ADAD2	adenosine deaminase domain containing 2 [Source:HGNC Symbol;Acc:HGNC:30714]	NM_001145400.2	-3.52311	0.000719968	0.00548374	16
1235	FAM24B	family with sequence similarity 24 member B [Source:HGNC Symbol;Acc:HGNC:23475]	NM_152644.3	-1.1954	0.000721135	0.00549006	10
1236	ST3GAL1	ST3 beta-galactoside alpha-2,3-sialyltransferase 1 [Source:HGNC Symbol;Acc:HGNC:10862]	NM_173344.3	1.20424	0.000723697	0.00550186	8
1237	MPP4	MAGUK p55 scaffold protein 4 [Source:HGNC Symbol;Acc:HGNC:13680]	NM_033066.3	-1.72935	0.00072539	0.00551125	2
1238	CLEC19A	C-type lectin domain containing 19A [Source:HGNC Symbol;Acc:HGNC:34522]	NM_001256720.2	-1.94197	0.000725778	0.00551125	16
1239	TNR	tenascin R [Source:HGNC Symbol;Acc:HGNC:11953]	NM_003285.3	1.38968	0.000727377	0.00551696	1
1240	LRRN4CL	LRRN4 C-terminal like [Source:HGNC Symbol;Acc:HGNC:33724]	NM_203422.4	1.75568	0.000730109	0.0055351	11
1241	MOB3B	MOB kinase activator 3B [Source:HGNC Symbol;Acc:HGNC:23825]	NM_024761.5	-2.06797	0.000732008	0.00554692	9
1242	TMEM255B	transmembrane protein 255B [Source:HGNC Symbol;Acc:HGNC:28297]	NM_182614.4	-1.35312	0.00073522	0.00556608	13
1243	GRIN3A	glutamate ionotropic receptor NMDA type subunit 3A [Source:HGNC Symbol;Acc:HGNC:16767]	NM_133445.3	1.24143	0.000739751	0.00558999	9
1244	CYTH4	cytohesin 4 [Source:HGNC Symbol;Acc:HGNC:9505]	NM_013385.5	-1.26758	0.000743391	0.0056119	22
1245	SPTB	spectrin beta, erythrocytic [Source:HGNC Symbol;Acc:HGNC:11274]	NM_001355436.2	1.68216	0.000749738	0.00564712	14
1246	PKIB	cAMP-dependent protein kinase inhibitor beta [Source:HGNC Symbol;Acc:HGNC:9018]	NM_181795.3	-1.07492	0.000755784	0.00568741	6
1247	CA12	carbonic anhydrase 12 [Source:HGNC Symbol;Acc:HGNC:1371]	NM_001218.5	2.24026	0.000770811	0.00578179	15
1248	MYCL	MYCL proto-oncogene, bHLH transcription factor [Source:HGNC Symbol;Acc:HGNC:7555]	NM_001033081.3	1.63225	0.00077708	0.00581951	1
1249	MLIP	muscular LMNA interacting protein [Source:HGNC Symbol;Acc:HGNC:21355]	NM_001281747.2	-2.5686	0.000777625	0.00581951	6
1250	ERICH2	glutamate rich 2 [Source:HGNC Symbol;Acc:HGNC:44395]	NM_001290030.2	1.91167	0.00077751	0.00581951	2
1251	NMU	neuromedin U [Source:HGNC Symbol;Acc:HGNC:7859]	NM_006681.4	-2.73903	0.000791091	0.00590131	4
1252	DLL1	delta like canonical Notch ligand 1 [Source:HGNC Symbol;Acc:HGNC:2908]	NM_005618.4	1.72708	0.000792606	0.00590991	6
1253	PABPN1L	PABPN1 like, cytoplasmic [Source:HGNC Symbol;Acc:HGNC:37237]	NM_001080487.4	-2.38753	0.000793776	0.00591592	16
1254	SGIP1	SH3GL interacting endocytic adaptor 1 [Source:HGNC Symbol;Acc:HGNC:25412]	NM_032291.4	-1.02744	0.000816481	0.00605192	1
1255	TOP2A	DNA topoisomerase II alpha [Source:HGNC Symbol;Acc:HGNC:11989]	NM_001067.4	-1.75272	0.000818626	0.00605679	17
1256	VSIG4	V-set and immunoglobulin domain containing 4 [Source:HGNC Symbol;Acc:HGNC:17032]	NM_007268.3	-1.16514	0.000819822	0.00606289	X
1257	SCNN1A	sodium channel epithelial 1 subunit alpha [Source:HGNC Symbol;Acc:HGNC:10599]	NM_001038.6	1.53027	0.000820648	0.00606624	12
1258	KLHL4	kelch like family member 4 [Source:HGNC Symbol;Acc:HGNC:6355]	NM_019117.5	-2.67494	0.000834962	0.00615808	X
1259	HPGDS	hematopoietic prostaglandin D synthase [Source:HGNC Symbol;Acc:HGNC:17890]	NM_014485.3	-1.1579	0.000842931	0.00619722	4
1260	AGT	angiotensinogen [Source:HGNC Symbol;Acc:HGNC:333]	NM_001384479.1	-1.69283	0.000852719	0.00625225	1
1261	PTPN7	protein tyrosine phosphatase non-receptor type 7 [Source:HGNC Symbol;Acc:HGNC:9659]	NM_002832.4	-1.32658	0.000852494	0.00625225	1
1262	F2R	coagulation factor II thrombin receptor [Source:HGNC Symbol;Acc:HGNC:3537]	NM_001992.5	-1.73065	0.000855411	0.00626635	5
1263	PHF24	PHD finger protein 24 [Source:HGNC Symbol;Acc:HGNC:29180]	NM_015297.3	-2.45395	0.000857931	0.00628112	9
1264	SLAMF6	SLAM family member 6 [Source:HGNC Symbol;Acc:HGNC:21392]	NM_001184714.2	-1.44587	0.000858198	0.00628112	1
1265	KCNQ1	potassium voltage-gated channel subfamily Q member 1 [Source:HGNC Symbol;Acc:HGNC:6294]	NM_000218.3	-1.48581	0.000859378	0.00628411	11
1266	CMTM2	CKLF like MARVEL transmembrane domain containing 2 [Source:HGNC Symbol;Acc:HGNC:19173]	NM_144673.3	1.14795	0.000860305	0.00628806	16
1267	KCTD12	potassium channel tetramerization domain containing 12 [Source:HGNC Symbol;Acc:HGNC:14678]	NM_138444.4	-1.05979	0.000860889	0.00628951	13
1268	HS3ST1	heparan sulfate-glucosamine 3-sulfotransferase 1 [Source:HGNC Symbol;Acc:HGNC:5194]	NM_005114.4	-1.67317	0.000862254	0.00629547	4
1269	CD82	CD82 molecule [Source:HGNC Symbol;Acc:HGNC:6210]	NM_002231.4	-1.94357	0.000862478	0.00629547	11
1270	NAA11	N-alpha-acetyltransferase 11, NatA catalytic subunit [Source:HGNC Symbol;Acc:HGNC:28125]	NM_032693.3	-2.76459	0.00086294	0.00629602	4
1271	C4orf50	chromosome 4 open reading frame 50 [Source:HGNC Symbol;Acc:HGNC:33766]		-1.82368	0.000866637	0.00631734	4
1272	DLX5	distal-less homeobox 5 [Source:HGNC Symbol;Acc:HGNC:2918]	NM_005221.6	-1.91001	0.000872533	0.00635427	7
1273	NMUR2	neuromedin U receptor 2 [Source:HGNC Symbol;Acc:HGNC:16454]	NM_020167.5	-3.03617	0.000872874	0.00635427	5
1274	DLGAP1	DLG associated protein 1 [Source:HGNC Symbol;Acc:HGNC:2905]	NM_004746.4	-2.96109	0.000873663	0.00635718	18
1275	LAX1	lymphocyte transmembrane adaptor 1 [Source:HGNC Symbol;Acc:HGNC:26005]	NM_017773.4	-1.95493	0.00087699	0.00637854	1
1276	TGFBR2	transforming growth factor beta receptor 2 [Source:HGNC Symbol;Acc:HGNC:11773]	NM_003242.6	-1.12424	0.000887377	0.00643971	3
1277	SLC2A12	solute carrier family 2 member 12 [Source:HGNC Symbol;Acc:HGNC:18067]	NM_145176.3	-1.71696	0.000897508	0.00650431	6
1278	UTS2B	urotensin 2B [Source:HGNC Symbol;Acc:HGNC:30894]	NM_198152.5	-1.43791	0.000904285	0.00653911	3
1279	MMRN2	multimerin 2 [Source:HGNC Symbol;Acc:HGNC:19888]	NM_024756.3	-1.00233	0.000908503	0.00656669	10
1280	PLSCR4	phospholipid scramblase 4 [Source:HGNC Symbol;Acc:HGNC:16497]	NM_020353.3	-1.81165	0.000910442	0.00657779	3
1281	SOCS3	suppressor of cytokine signaling 3 [Source:HGNC Symbol;Acc:HGNC:19391]	NM_003955.5	-1.75832	0.000914271	0.00660252	17
1282	CERS6	ceramide synthase 6 [Source:HGNC Symbol;Acc:HGNC:23826]	NM_203463.3	-1.05086	0.000919315	0.0066272	2
1283	FBP1	fructose-bisphosphatase 1 [Source:HGNC Symbol;Acc:HGNC:3606]	NM_000507.4	1.98192	0.000920357	0.00663178	9
1284	WSCD2	WSC domain containing 2 [Source:HGNC Symbol;Acc:HGNC:29117]	NM_014653.4	-1.86401	0.000922765	0.00664325	12
1285	QDPR	quinoid dihydropteridine reductase [Source:HGNC Symbol;Acc:HGNC:9752]	NM_000320.3	-1.04962	0.000924914	0.00665285	4
1286	EPHA2	EPH receptor A2 [Source:HGNC Symbol;Acc:HGNC:3386]	NM_004431.5	-1.19859	0.000928578	0.00667165	1
1287	GPR17	G protein-coupled receptor 17 [Source:HGNC Symbol;Acc:HGNC:4471]	NM_001161417.2	-2.19152	0.000928038	0.00667165	2
1288	CASTOR1	cytosolic arginine sensor for mTORC1 subunit 1 [Source:HGNC Symbol;Acc:HGNC:34423]	NM_001037666.3	-1.43773	0.000929562	0.00667449	22
1289	CDCA7L	cell division cycle associated 7 like [Source:HGNC Symbol;Acc:HGNC:30777]	NM_018719.5	-2.29313	0.000931526	0.00668565	7
1290	HJURP	Holliday junction recognition protein [Source:HGNC Symbol;Acc:HGNC:25444]	NM_018410.5	-2.62214	0.000934325	0.00669983	2
1291	FGD2	FYVE, RhoGEF and PH domain containing 2 [Source:HGNC Symbol;Acc:HGNC:3664]	NM_173558.4	-1.04163	0.000934087	0.00669983	6
1292	EBF2	EBF transcription factor 2 [Source:HGNC Symbol;Acc:HGNC:19090]	NM_022659.4	-1.39365	0.000939355	0.00672702	8
1293	LPL	lipoprotein lipase [Source:HGNC Symbol;Acc:HGNC:6677]	NM_000237.3	-1.39058	0.000940181	0.00672998	8
1294	CDC45	cell division cycle 45 [Source:HGNC Symbol;Acc:HGNC:1739]	NM_003504.5	-2.30805	0.000953068	0.00681325	22
1295	RPS6KA1	ribosomal protein S6 kinase A1 [Source:HGNC Symbol;Acc:HGNC:10430]	NM_002953.4	-1.01008	0.000952956	0.00681325	1
1296	C2orf50	chromosome 2 open reading frame 50 [Source:HGNC Symbol;Acc:HGNC:26324]	NM_001371321.1	1.75272	0.000957712	0.00683744	2
1297	APOBEC3B	apolipoprotein B mRNA editing enzyme catalytic subunit 3B [Source:HGNC Symbol;Acc:HGNC:17352]	NM_004900.5	-2.04042	0.000958984	0.00684352	22
1298	CYP2J2	cytochrome P450 family 2 subfamily J member 2 [Source:HGNC Symbol;Acc:HGNC:2634]	NM_000775.4	-1.56549	0.000963273	0.00685911	1
1299	SOX18	SRY-box transcription factor 18 [Source:HGNC Symbol;Acc:HGNC:11194]	NM_018419.3	-1.31188	0.000969736	0.00689308	20
1300	C16orf82	chromosome 16 open reading frame 82 [Source:HGNC Symbol;Acc:HGNC:30755]	NM_001145545.2	-3.12	0.000973842	0.00691623	16
1301	SCARF2	scavenger receptor class F member 2 [Source:HGNC Symbol;Acc:HGNC:19869]	NM_182895.5	-1.13903	0.000973528	0.00691623	22
1302	ADA2	adenosine deaminase 2 [Source:HGNC Symbol;Acc:HGNC:1839]	NM_001282225.2	-1.37375	0.000977288	0.00693466	22
1303	OR7A5	olfactory receptor family 7 subfamily A member 5 [Source:HGNC Symbol;Acc:HGNC:8368]	NM_017506.2	2.27281	0.000991841	0.00701653	19
1304	PROM1	prominin 1 [Source:HGNC Symbol;Acc:HGNC:9454]	NM_006017.3	-2.4959	0.000994785	0.00702238	4
1305	HMX1	H6 family homeobox 1 [Source:HGNC Symbol;Acc:HGNC:5017]	NM_018942.3	-2.54777	0.000994145	0.00702238	4
1306	GRB7	growth factor receptor bound protein 7 [Source:HGNC Symbol;Acc:HGNC:4567]	NM_005310.5	2.40031	0.000997384	0.00703741	17
1307	HEMGN	hemogen [Source:HGNC Symbol;Acc:HGNC:17509]	NM_197978.3	-1.96589	0.00100057	0.00705295	9
1308	DRAXIN	dorsal inhibitory axon guidance protein [Source:HGNC Symbol;Acc:HGNC:25054]	NM_198545.4	-3.26892	0.00100089	0.00705295	1
1309	CTXN1	cortexin 1 [Source:HGNC Symbol;Acc:HGNC:31108]	NM_206833.4	1.14973	0.00100342	0.00706472	19
1310	CTSV	cathepsin V [Source:HGNC Symbol;Acc:HGNC:2538]	NM_001333.4	-1.45643	0.00100508	0.00707335	9
1311	SPECC1	sperm antigen with calponin homology and coiled-coil domains 1 [Source:HGNC Symbol;Acc:HGNC:30615]	NM_001243439.2	1.18015	0.0010094	0.00709865	17
1312	IDO1	indoleamine 2,3-dioxygenase 1 [Source:HGNC Symbol;Acc:HGNC:6059]	NM_002164.6	-2.39532	0.00101224	0.00710855	8
1313	AK5	adenylate kinase 5 [Source:HGNC Symbol;Acc:HGNC:365]	NM_174858.3	-1.20648	0.00101206	0.00710855	1
1314	SEZ6L	seizure related 6 homolog like [Source:HGNC Symbol;Acc:HGNC:10763]	NM_021115.5	2.05064	0.00101432	0.00711993	22
1315	PCDHB5	protocadherin beta 5 [Source:HGNC Symbol;Acc:HGNC:8690]	NM_015669.5	1.45666	0.001019	0.00714353	5
1316	BMP5	bone morphogenetic protein 5 [Source:HGNC Symbol;Acc:HGNC:1072]	NM_021073.4	-1.21081	0.00102259	0.00716564	6
1317	BUB1	BUB1 mitotic checkpoint serine/threonine kinase [Source:HGNC Symbol;Acc:HGNC:1148]	NM_004336.5	-1.62905	0.00102355	0.00716926	2
1318	RHBDF2	rhomboid 5 homolog 2 [Source:HGNC Symbol;Acc:HGNC:20788]	NM_001005498.4	-1.10387	0.00102806	0.00719775	17
1319	PGF	placental growth factor [Source:HGNC Symbol;Acc:HGNC:8893]	NM_002632.6	-1.42335	0.00102856	0.00719812	14
1320	FRZB	frizzled related protein [Source:HGNC Symbol;Acc:HGNC:3959]	NM_001463.4	-1.02372	0.00103123	0.00721374	2
1321	MID1	midline 1 [Source:HGNC Symbol;Acc:HGNC:7095]	NM_000381.4	1.27694	0.00103368	0.0072247	X
1322	ATP6V1C2	ATPase H+ transporting V1 subunit C2 [Source:HGNC Symbol;Acc:HGNC:18264]	NM_001039362.2	1.16286	0.00103665	0.00724233	2
1323	SAPCD2	suppressor APC domain containing 2 [Source:HGNC Symbol;Acc:HGNC:28055]	NM_178448.4	-1.61923	0.00104186	0.00726314	9
1324	HK2	hexokinase 2 [Source:HGNC Symbol;Acc:HGNC:4923]	NM_000189.5	-1.76486	0.00105091	0.00731058	2
1325	NHLH1	nescient helix-loop-helix 1 [Source:HGNC Symbol;Acc:HGNC:7817]	NM_005598.4	-1.44506	0.00105069	0.00731058	1
1326	PLVAP	plasmalemma vesicle associated protein [Source:HGNC Symbol;Acc:HGNC:13635]	NM_031310.3	-1.20328	0.00105309	0.00731403	19
1327	C10orf71	chromosome 10 open reading frame 71 [Source:HGNC Symbol;Acc:HGNC:26973]	NM_001135196.2	-3.28082	0.00105283	0.00731403	10
1328	PON3	paraoxonase 3 [Source:HGNC Symbol;Acc:HGNC:9206]	NM_000940.3	2.36726	0.00106377	0.00737172	7
1329	RP1	RP1 axonemal microtubule associated [Source:HGNC Symbol;Acc:HGNC:10263]	NM_006269.2	-2.98422	0.0010675	0.0073944	8
1330	MTTP	microsomal triglyceride transfer protein [Source:HGNC Symbol;Acc:HGNC:7467]	NM_001386140.1	-1.59044	0.00106797	0.00739457	4
1331	ST3GAL6	ST3 beta-galactoside alpha-2,3-sialyltransferase 6 [Source:HGNC Symbol;Acc:HGNC:18080]	NM_001323368.2	1.41725	0.00107214	0.00741708	3
1332	AKR1E2	aldo-keto reductase family 1 member E2 [Source:HGNC Symbol;Acc:HGNC:23437]	NM_001040177.3	-1.55832	0.00107387	0.00742278	10
1333	SH2D7	SH2 domain containing 7 [Source:HGNC Symbol;Acc:HGNC:34549]	NM_001101404.2	-1.39302	0.00107535	0.0074267	15
1334	RDH5	retinol dehydrogenase 5 [Source:HGNC Symbol;Acc:HGNC:9940]	NM_002905.5	1.10082	0.00108171	0.00746429	12
1335	RUNX3	RUNX family transcription factor 3 [Source:HGNC Symbol;Acc:HGNC:10473]	NM_004350.3	-1.36715	0.0010829	0.00746937	1
1336	DMP1	dentin matrix acidic phosphoprotein 1 [Source:HGNC Symbol;Acc:HGNC:2932]	NM_004407.4	-2.60104	0.00108482	0.00747944	4
1337	TTLL9	tubulin tyrosine ligase like 9 [Source:HGNC Symbol;Acc:HGNC:16118]	NM_001008409.5	1.59896	0.00109278	0.00752795	20
1338	NPFF	neuropeptide FF-amide peptide precursor [Source:HGNC Symbol;Acc:HGNC:7901]	NM_003717.4	1.25677	0.00110019	0.00756619	12
1339	SLC40A1	solute carrier family 40 member 1 [Source:HGNC Symbol;Acc:HGNC:10909]	NM_014585.6	-1.05794	0.00110643	0.00760269	2
1340	PTPRU	protein tyrosine phosphatase receptor type U [Source:HGNC Symbol;Acc:HGNC:9683]	NM_133178.4	-1.25798	0.00111276	0.00763973	1
1341	RBM47	RNA binding motif protein 47 [Source:HGNC Symbol;Acc:HGNC:30358]	NM_001098634.2	-1.65097	0.00111684	0.00765808	4
1342	PDE4C	phosphodiesterase 4C [Source:HGNC Symbol;Acc:HGNC:8782]	NM_001098818.4	-1.94561	0.00113281	0.00774803	19
1343	ALOX5AP	arachidonate 5-lipoxygenase activating protein [Source:HGNC Symbol;Acc:HGNC:436]	NM_001629.4	-1.58271	0.00114715	0.0078231	13
1344	ELN	elastin [Source:HGNC Symbol;Acc:HGNC:3327]	NM_000501.4	-1.6353	0.00115364	0.00784763	7
1345	CD3E	CD3 epsilon subunit of T-cell receptor complex [Source:HGNC Symbol;Acc:HGNC:1674]	NM_000733.4	-1.33456	0.00116148	0.00789766	11
1346	TRPC5	transient receptor potential cation channel subfamily C member 5 [Source:HGNC Symbol;Acc:HGNC:12337]	NM_012471.3	-1.47892	0.00116413	0.00790576	X
1347	ZFPM1	zinc finger protein, FOG family member 1 [Source:HGNC Symbol;Acc:HGNC:19762]	NM_153813.3	-1.0673	0.00116722	0.00792019	16
1348	SYT6	synaptotagmin 6 [Source:HGNC Symbol;Acc:HGNC:18638]	NM_001253772.2	-2.6632	0.00116803	0.00792236	1
1349	PACSIN3	protein kinase C and casein kinase substrate in neurons 3 [Source:HGNC Symbol;Acc:HGNC:8572]	NM_016223.5	-1.67022	0.00117305	0.00794647	11
1350	FAM237B	family with sequence similarity 237 member B [Source:HGNC Symbol;Acc:HGNC:53217]	NM_001384237.2	1.40905	0.00117507	0.00795357	7
1351	FGF18	fibroblast growth factor 18 [Source:HGNC Symbol;Acc:HGNC:3674]	NM_003862.3	-1.40003	0.00117643	0.00795945	5
1352	S1PR1	sphingosine-1-phosphate receptor 1 [Source:HGNC Symbol;Acc:HGNC:3165]	NM_001400.5	-1.00984	0.00117743	0.00796292	1
1353	ALDH4A1	aldehyde dehydrogenase 4 family member A1 [Source:HGNC Symbol;Acc:HGNC:406]	NM_003748.4	-1.00044	0.00118079	0.00797728	1
1354	TEX35	testis expressed 35 [Source:HGNC Symbol;Acc:HGNC:25366]	NM_032126.5	-2.69358	0.00118151	0.00797728	1
1355	TMPRSS11F	transmembrane serine protease 11F [Source:HGNC Symbol;Acc:HGNC:29994]	NM_207407.2	-2.5576	0.00119084	0.00802699	4
1356	RASD2	RASD family member 2 [Source:HGNC Symbol;Acc:HGNC:18229]	NM_014310.4	-1.29139	0.00119351	0.00804161	22
1357	PLA2G12A	phospholipase A2 group XIIA [Source:HGNC Symbol;Acc:HGNC:18554]	NM_030821.5	1.33444	0.00120508	0.00810616	4
1358	ESM1	endothelial cell specific molecule 1 [Source:HGNC Symbol;Acc:HGNC:3466]	NM_007036.5	-2.33892	0.001207	0.00811573	5
1359	ANKRD55	ankyrin repeat domain 55 [Source:HGNC Symbol;Acc:HGNC:25681]	NM_024669.3	-1.91609	0.00120888	0.00812506	5
1360	SLC7A10	solute carrier family 7 member 10 [Source:HGNC Symbol;Acc:HGNC:11058]	NM_019849.3	-1.61415	0.00120998	0.0081291	19
1361	CLEC12A	C-type lectin domain family 12 member A [Source:HGNC Symbol;Acc:HGNC:31713]	NM_138337.6	-1.65036	0.00122196	0.00819643	12
1362	APOBR	apolipoprotein B receptor [Source:HGNC Symbol;Acc:HGNC:24087]	NM_018690.4	-1.83854	0.00122202	0.00819643	16
1363	STK32A	serine/threonine kinase 32A [Source:HGNC Symbol;Acc:HGNC:28317]	NM_001112724.2	-1.67018	0.00122853	0.00823332	5
1364	CD3G	CD3 gamma subunit of T-cell receptor complex [Source:HGNC Symbol;Acc:HGNC:1675]	NM_000073.3	-1.88674	0.00123592	0.00827786	11
1365	FCGR3A	Fc gamma receptor IIIa [Source:HGNC Symbol;Acc:HGNC:3619]	NM_000569.8	-1.3938	0.00124649	0.0083263	1
1366	HES1	hes family bHLH transcription factor 1 [Source:HGNC Symbol;Acc:HGNC:5192]	NM_005524.4	-1.14463	0.00125035	0.00834867	3
1367	HS3ST2	heparan sulfate-glucosamine 3-sulfotransferase 2 [Source:HGNC Symbol;Acc:HGNC:5195]	NM_006043.2	-2.32438	0.0012574	0.00838887	16
1368	IRF4	interferon regulatory factor 4 [Source:HGNC Symbol;Acc:HGNC:6119]	NM_002460.4	-2.05727	0.00125823	0.00839097	6
1369	CXCL2	C-X-C motif chemokine ligand 2 [Source:HGNC Symbol;Acc:HGNC:4603]	NM_002089.4	-1.77533	0.00126653	0.00843937	4
1370	EPHA8	EPH receptor A8 [Source:HGNC Symbol;Acc:HGNC:3391]	NM_020526.5	-2.65015	0.00126811	0.00844644	1
1371	DNASE2B	deoxyribonuclease 2 beta [Source:HGNC Symbol;Acc:HGNC:28875]	NM_021233.3	-4.36095	0.00127527	0.00848028	1
1372	GLDN	gliomedin [Source:HGNC Symbol;Acc:HGNC:29514]	NM_181789.4	-2.02191	0.00127671	0.00848638	15
1373	TREML1	triggering receptor expressed on myeloid cells like 1 [Source:HGNC Symbol;Acc:HGNC:20434]	NM_178174.4	-1.91684	0.0012945	0.00857663	6
1374	SLC24A4	solute carrier family 24 member 4 [Source:HGNC Symbol;Acc:HGNC:10978]	NM_153646.4	-2.48642	0.00130167	0.00861018	14
1375	ELF4	E74 like ETS transcription factor 4 [Source:HGNC Symbol;Acc:HGNC:3319]	NM_001421.4	1.23507	0.00130734	0.00863554	X
1376	SYNE3	spectrin repeat containing nuclear envelope family member 3 [Source:HGNC Symbol;Acc:HGNC:19861]	NM_152592.6	-1.07429	0.00130711	0.00863554	14
1377	RIMS3	regulating synaptic membrane exocytosis 3 [Source:HGNC Symbol;Acc:HGNC:21292]	NM_014747.3	-1.33667	0.00130946	0.00864416	1
1378	KIF23	kinesin family member 23 [Source:HGNC Symbol;Acc:HGNC:6392]	NM_001367805.3	-1.43782	0.0013114	0.00864992	15
1379	ITGB7	integrin subunit beta 7 [Source:HGNC Symbol;Acc:HGNC:6162]	NM_000889.3	-1.76053	0.00131362	0.00865753	12
1380	FAM81B	family with sequence similarity 81 member B [Source:HGNC Symbol;Acc:HGNC:26335]	NM_152548.3	1.92238	0.00131718	0.00867403	5
1381	ITPR3	inositol 1,4,5-trisphosphate receptor type 3 [Source:HGNC Symbol;Acc:HGNC:6182]	NM_002224.4	-1.38141	0.00132398	0.0087082	6
1382	SLC6A1	solute carrier family 6 member 1 [Source:HGNC Symbol;Acc:HGNC:11042]	NM_003042.4	-1.53963	0.0013236	0.0087082	3
1383	TAFA2	TAFA chemokine like family member 2 [Source:HGNC Symbol;Acc:HGNC:21589]	NM_178539.5	-1.26128	0.00132835	0.00872991	12
1384	FREM1	FRAS1 related extracellular matrix 1 [Source:HGNC Symbol;Acc:HGNC:23399]	NM_001379081.2	-2.12222	0.00133527	0.00875772	9
1385	MYO1D	myosin ID [Source:HGNC Symbol;Acc:HGNC:7598]	NM_015194.3	1.0808	0.0013349	0.00875772	17
1386	GAB3	GRB2 associated binding protein 3 [Source:HGNC Symbol;Acc:HGNC:17515]	NM_001081573.3	-1.10345	0.00134038	0.0087877	X
1387	SLC16A13	solute carrier family 16 member 13 [Source:HGNC Symbol;Acc:HGNC:31037]	NM_201566.3	1.12359	0.00134103	0.00878842	17
1388	SEMA3G	semaphorin 3G [Source:HGNC Symbol;Acc:HGNC:30400]	NM_020163.3	-1.19378	0.00134402	0.00880095	3
1389	ALOX5	arachidonate 5-lipoxygenase [Source:HGNC Symbol;Acc:HGNC:435]	NM_000698.5	-1.18628	0.00135388	0.00884772	10
1390	NMUR1	neuromedin U receptor 1 [Source:HGNC Symbol;Acc:HGNC:4518]	NM_006056.5	-1.9503	0.00135579	0.00885667	2
1391	VWA3A	von Willebrand factor A domain containing 3A [Source:HGNC Symbol;Acc:HGNC:27088]	NM_173615.5	1.22245	0.0013572	0.00886231	16
1392	DHH	desert hedgehog signaling molecule [Source:HGNC Symbol;Acc:HGNC:2865]	NM_021044.4	-1.92281	0.00135809	0.00886459	12
1393	SLC39A8	solute carrier family 39 member 8 [Source:HGNC Symbol;Acc:HGNC:20862]	NM_001135146.2	-1.55958	0.00136376	0.00889446	4
1394	DTHD1	death domain containing 1 [Source:HGNC Symbol;Acc:HGNC:37261]	NM_001170700.3	-2.03593	0.00137824	0.00897271	4
1395	CEBPB	CCAAT enhancer binding protein beta [Source:HGNC Symbol;Acc:HGNC:1834]	NM_005194.4	-1.25195	0.00138535	0.00901001	20
1396	EMX2	empty spiracles homeobox 2 [Source:HGNC Symbol;Acc:HGNC:3341]	NM_004098.4	-1.95826	0.00139612	0.00906196	10
1397	ABCA4	ATP binding cassette subfamily A member 4 [Source:HGNC Symbol;Acc:HGNC:34]	NM_000350.3	-2.87317	0.00140368	0.00910019	1
1398	SLC2A2	solute carrier family 2 member 2 [Source:HGNC Symbol;Acc:HGNC:11006]	NM_000340.2	-2.42107	0.00141514	0.00916351	3
1399	PYHIN1	pyrin and HIN domain family member 1 [Source:HGNC Symbol;Acc:HGNC:28894]	NM_152501.5	-2.14687	0.00142157	0.00919582	1
1400	DMRTC1B	DMRT like family C1B [Source:HGNC Symbol;Acc:HGNC:31686]	NM_001386972.1	-1.98042	0.00142182	0.00919582	X
1401	ASAP3	ArfGAP with SH3 domain, ankyrin repeat and PH domain 3 [Source:HGNC Symbol;Acc:HGNC:14987]	NM_017707.4	-1.19618	0.00143431	0.00925102	1
1402	IGSF11	immunoglobulin superfamily member 11 [Source:HGNC Symbol;Acc:HGNC:16669]	NM_001015887.3	-1.63576	0.00143438	0.00925102	3
1403	CKB	creatine kinase B [Source:HGNC Symbol;Acc:HGNC:1991]	NM_001823.5	-1.45572	0.00143424	0.00925102	14
1404	VWCE	von Willebrand factor C and EGF domains [Source:HGNC Symbol;Acc:HGNC:26487]	NM_152718.2	-1.10431	0.00143797	0.0092562	11
1405	INKA1	inka box actin regulator 1 [Source:HGNC Symbol;Acc:HGNC:32480]	NM_203370.2	-1.02516	0.00143914	0.00926005	3
1406	DIAPH2	diaphanous related formin 2 [Source:HGNC Symbol;Acc:HGNC:2877]	NM_006729.5	1.23911	0.00144292	0.00927703	X
1407	RHBDF1	rhomboid 5 homolog 1 [Source:HGNC Symbol;Acc:HGNC:20561]	NM_022450.5	-1.46895	0.00144723	0.00929374	16
1408	FAM163A	family with sequence similarity 163 member A [Source:HGNC Symbol;Acc:HGNC:28274]	NM_173509.3	-1.60073	0.00146336	0.00937888	1
1409	PAG1	phosphoprotein membrane anchor with glycosphingolipid microdomains 1 [Source:HGNC Symbol;Acc:HGNC:30043]	NM_018440.4	1.32179	0.00146406	0.00937968	8
1410	RAB37	RAB37, member RAS oncogene family [Source:HGNC Symbol;Acc:HGNC:30268]	NM_001006638.3	-1.58862	0.0014684	0.00940378	17
1411	NFE2	nuclear factor, erythroid 2 [Source:HGNC Symbol;Acc:HGNC:7780]	NM_001136023.3	-2.44115	0.00147458	0.00943589	12
1412	ADAMTS3	ADAM metallopeptidase with thrombospondin type 1 motif 3 [Source:HGNC Symbol;Acc:HGNC:219]	NM_014243.3	-2.425	0.00147586	0.00943668	4
1413	CALHM5	calcium homeostasis modulator family member 5 [Source:HGNC Symbol;Acc:HGNC:21568]	NM_153711.5	-1.14708	0.00147547	0.00943668	6
1414	CCK	cholecystokinin [Source:HGNC Symbol;Acc:HGNC:1569]	NM_000729.6	-3.72071	0.00148122	0.00945615	3
1415	H4C5	H4 clustered histone 5 [Source:HGNC Symbol;Acc:HGNC:4790]	NM_003545.4	1.64617	0.00148329	0.00946562	6
1416	APOE	apolipoprotein E [Source:HGNC Symbol;Acc:HGNC:613]	NM_000041.4	-1.26292	0.00148859	0.00949574	19
1417	ZIM2	zinc finger imprinted 2 [Source:HGNC Symbol;Acc:HGNC:12875]	NM_001387356.1	1.17993	0.00150789	0.0096076	19
1418	MEFV	MEFV innate immunity regulator, pyrin [Source:HGNC Symbol;Acc:HGNC:6998]	NM_000243.3	-2.19736	0.00151051	0.00961297	16
1419	EDN3	endothelin 3 [Source:HGNC Symbol;Acc:HGNC:3178]	NM_207034.3	-3.01918	0.00151444	0.00963048	20
1420	LRRC38	leucine rich repeat containing 38 [Source:HGNC Symbol;Acc:HGNC:27005]	NM_001010847.2	-3.36561	0.0015223	0.00967292	1
1421	RAB27B	RAB27B, member RAS oncogene family [Source:HGNC Symbol;Acc:HGNC:9767]	NM_004163.4	1.46842	0.0015262	0.00968763	18
1422	NES	nestin [Source:HGNC Symbol;Acc:HGNC:7756]	NM_006617.2	-1.1469	0.00152968	0.00970089	1
1423	CSMD3	CUB and Sushi multiple domains 3 [Source:HGNC Symbol;Acc:HGNC:19291]	NM_198123.2	-3.25943	0.00153155	0.00970516	8
1424	PCP4L1	Purkinje cell protein 4 like 1 [Source:HGNC Symbol;Acc:HGNC:20448]	NM_001102566.2	2.2099	0.00153132	0.00970516	1
1425	P2RY10	P2Y receptor family member 10 [Source:HGNC Symbol;Acc:HGNC:19906]	NM_014499.4	-1.75125	0.00153621	0.00972744	X
1426	PWWP3B	PWWP domain containing 3B [Source:HGNC Symbol;Acc:HGNC:26583]	NM_001171020.2	3.46693	0.00153626	0.00972744	X
1427	GABBR2	gamma-aminobutyric acid type B receptor subunit 2 [Source:HGNC Symbol;Acc:HGNC:4507]	NM_005458.8	-2.01273	0.00154664	0.009778	9
1428	APOL3	apolipoprotein L3 [Source:HGNC Symbol;Acc:HGNC:14868]	NM_145639.2	-1.0196	0.0015486	0.00978659	22
1429	SLC30A10	solute carrier family 30 member 10 [Source:HGNC Symbol;Acc:HGNC:25355]	NM_018713.3	-1.59095	0.00155076	0.00979537	1
1430	NPPA	natriuretic peptide A [Source:HGNC Symbol;Acc:HGNC:7939]	NM_006172.4	-1.11135	0.00156707	0.00987267	1
1431	ANOS1	anosmin 1 [Source:HGNC Symbol;Acc:HGNC:6211]	NM_000216.4	-1.5603	0.00157406	0.00990902	X
1432	DDX43	DEAD-box helicase 43 [Source:HGNC Symbol;Acc:HGNC:18677]	NM_018665.3	-2.60439	0.00158202	0.00994811	6
1433	BNC1	basonuclin 1 [Source:HGNC Symbol;Acc:HGNC:1081]	NM_001717.4	-2.09405	0.0015821	0.00994811	15
1434	GRAP2	GRB2 related adaptor protein 2 [Source:HGNC Symbol;Acc:HGNC:4563]	NM_004810.4	-2.17607	0.00158354	0.00994952	22
1435	SLC8A1	solute carrier family 8 member A1 [Source:HGNC Symbol;Acc:HGNC:11068]	NM_021097.5	-1.23426	0.00158297	0.00994952	2
1436	PI15	peptidase inhibitor 15 [Source:HGNC Symbol;Acc:HGNC:8946]	NM_015886.5	1.72229	0.00158712	0.00996816	8
1437	ECSCR	endothelial cell surface expressed chemotaxis and apoptosis regulator [Source:HGNC Symbol;Acc:HGNC:35454]	NM_001077693.4	-1.0314	0.00159688	0.0100101	5
1438	KRTAP12-1	keratin associated protein 12-1 [Source:HGNC Symbol;Acc:HGNC:20529]	NM_181686.2	2.79955	0.00160941	0.010077	21
1439	TUBB2B	tubulin beta 2B class IIb [Source:HGNC Symbol;Acc:HGNC:30829]	NM_178012.5	1.40759	0.0016214	0.0101405	6
1440	PCDHB1	protocadherin beta 1 [Source:HGNC Symbol;Acc:HGNC:8680]	NM_013340.4	1.2003	0.00162249	0.0101434	5
1441	CCL22	C-C motif chemokine ligand 22 [Source:HGNC Symbol;Acc:HGNC:10621]	NM_002990.5	-2.05395	0.00163226	0.0101779	16
1442	DNAH11	dynein axonemal heavy chain 11 [Source:HGNC Symbol;Acc:HGNC:2942]	NM_001277115.2	-1.93323	0.0016378	0.0101961	7
1443	EDNRA	endothelin receptor type A [Source:HGNC Symbol;Acc:HGNC:3179]	NM_001957.4	-1.11937	0.00164978	0.0102627	4
1444	HTR7	5-hydroxytryptamine receptor 7 [Source:HGNC Symbol;Acc:HGNC:5302]	NM_019859.4	-1.60881	0.00165444	0.0102796	10
1445	TMEM71	transmembrane protein 71 [Source:HGNC Symbol;Acc:HGNC:26572]	NM_001382403.1	-1.59843	0.001656	0.0102819	8
1446	ARAP3	ArfGAP with RhoGAP domain, ankyrin repeat and PH domain 3 [Source:HGNC Symbol;Acc:HGNC:24097]	NM_022481.6	-1.20152	0.00167441	0.0103645	5
1447	SH2D6	SH2 domain containing 6 [Source:HGNC Symbol;Acc:HGNC:30439]	NM_001394463.1	-1.26409	0.00168964	0.0104509	2
1448	ALOX15B	arachidonate 15-lipoxygenase type B [Source:HGNC Symbol;Acc:HGNC:434]	NM_001141.3	-2.61337	0.00171474	0.010578	17
1449	MTAP	methylthioadenosine phosphorylase [Source:HGNC Symbol;Acc:HGNC:7413]	NM_002451.4	1.00565	0.00172202	0.0106121	9
1450	H1-5	H1.5 linker histone, cluster member [Source:HGNC Symbol;Acc:HGNC:4719]	NM_005322.3	-1.54988	0.00173028	0.0106521	6
1451	SALL1	spalt like transcription factor 1 [Source:HGNC Symbol;Acc:HGNC:10524]	NM_002968.3	1.78144	0.00173238	0.0106586	16
1452	RIMBP3	RIMS binding protein 3 [Source:HGNC Symbol;Acc:HGNC:29344]	NM_015672.2	-1.69048	0.00174034	0.0106995	22
1453	SMO	smoothened, frizzled class receptor [Source:HGNC Symbol;Acc:HGNC:11119]	NM_005631.5	1.20442	0.00174411	0.0107186	7
1454	IL1B	interleukin 1 beta [Source:HGNC Symbol;Acc:HGNC:5992]	NM_000576.3	-1.93624	0.00176111	0.0107986	2
1455	LBH	LBH regulator of WNT signaling pathway [Source:HGNC Symbol;Acc:HGNC:29532]	NM_030915.4	-1.31629	0.00176199	0.0108	2
1456	DMRT2	doublesex and mab-3 related transcription factor 2 [Source:HGNC Symbol;Acc:HGNC:2935]	NM_181872.6	2.75006	0.00176667	0.0108205	9
1457	H3C1	H3 clustered histone 1 [Source:HGNC Symbol;Acc:HGNC:4766]	NM_003529.3	1.606	0.00177557	0.0108628	6
1458	PTER	phosphotriesterase related [Source:HGNC Symbol;Acc:HGNC:9590]	NM_001261836.2	2.00235	0.00178939	0.0109432	10
1459	CHRD	chordin [Source:HGNC Symbol;Acc:HGNC:1949]	NM_003741.4	-1.78734	0.00179078	0.0109476	3
1460	GP6	glycoprotein VI platelet [Source:HGNC Symbol;Acc:HGNC:14388]	NM_001083899.2	1.46215	0.00181733	0.0110713	19
1461	LILRA1	leukocyte immunoglobulin like receptor A1 [Source:HGNC Symbol;Acc:HGNC:6602]	NM_006863.4	-1.99932	0.00181781	0.0110713	19
1462	ECHDC3	enoyl-CoA hydratase domain containing 3 [Source:HGNC Symbol;Acc:HGNC:23489]	NM_024693.5	-1.24665	0.00182665	0.0111085	10
1463	PAQR5	progestin and adipoQ receptor family member 5 [Source:HGNC Symbol;Acc:HGNC:29645]	NM_017705.4	-1.18215	0.00182864	0.0111165	15
1464	SPIC	Spi-C transcription factor [Source:HGNC Symbol;Acc:HGNC:29549]	NM_152323.3	-3.32797	0.00183794	0.0111647	12
1465	COL9A3	collagen type IX alpha 3 chain [Source:HGNC Symbol;Acc:HGNC:2219]	NM_001853.4	-2.60015	0.0018415	0.011173	20
1466	RASGRF2	Ras protein specific guanine nucleotide releasing factor 2 [Source:HGNC Symbol;Acc:HGNC:9876]	NM_006909.3	-1.08417	0.00184173	0.011173	5
1467	HSH2D	hematopoietic SH2 domain containing [Source:HGNC Symbol;Acc:HGNC:24920]	NM_001382417.1	2.03821	0.00184205	0.011173	19
1468	PANX3	pannexin 3 [Source:HGNC Symbol;Acc:HGNC:20573]	NM_052959.3	-2.04131	0.00184773	0.0111991	11
1469	ANO2	anoctamin 2 [Source:HGNC Symbol;Acc:HGNC:1183]	NM_001364791.2	-1.54316	0.00185696	0.0112425	12
1470	CPNE6	copine 6 [Source:HGNC Symbol;Acc:HGNC:2319]	NM_006032.4	-1.35026	0.00186558	0.0112821	14
1471	LIN28B	lin-28 homolog B [Source:HGNC Symbol;Acc:HGNC:32207]	NM_001004317.4	2.49275	0.00191444	0.0115066	6
1472	PCDHA2	protocadherin alpha 2 [Source:HGNC Symbol;Acc:HGNC:8668]	NM_018905.3	1.17582	0.00191471	0.0115066	5
1473	LY9	lymphocyte antigen 9 [Source:HGNC Symbol;Acc:HGNC:6730]	NM_002348.4	-2.47335	0.00192058	0.0115288	1
1474	KIF17	kinesin family member 17 [Source:HGNC Symbol;Acc:HGNC:19167]	NM_001122819.3	-1.23146	0.00192824	0.0115581	1
1475	MPIG6B	megakaryocyte and platelet inhibitory receptor G6b [Source:HGNC Symbol;Acc:HGNC:13937]	NM_138272.3	-2.19797	0.00193947	0.0116126	6
1476	LKAAEAR1	LKAAEAR motif containing 1 [Source:HGNC Symbol;Acc:HGNC:33718]	NM_001353425.2	-2.14067	0.00194067	0.0116155	20
1477	CDC20	cell division cycle 20 [Source:HGNC Symbol;Acc:HGNC:1723]	NM_001255.3	-1.7106	0.00194217	0.011616	1
1478	EMILIN1	elastin microfibril interfacer 1 [Source:HGNC Symbol;Acc:HGNC:19880]	NM_007046.4	-1.84135	0.00194197	0.011616	2
1479	BIRC5	baculoviral IAP repeat containing 5 [Source:HGNC Symbol;Acc:HGNC:593]	NM_001168.3	-2.77383	0.00194452	0.0116257	17
1480	TEAD3	TEA domain transcription factor 3 [Source:HGNC Symbol;Acc:HGNC:11716]	NM_003214.4	-1.3803	0.00197689	0.011789	6
1481	MYO3A	myosin IIIA [Source:HGNC Symbol;Acc:HGNC:7601]	NM_017433.5	-2.5486	0.00198777	0.0118452	10
1482	PDCD1	programmed cell death 1 [Source:HGNC Symbol;Acc:HGNC:8760]	NM_005018.3	-1.74289	0.00199542	0.0118821	2
1483	ALPK1	alpha kinase 1 [Source:HGNC Symbol;Acc:HGNC:20917]	NM_025144.4	-1.09441	0.0020135	0.011981	4
1484	APOC1	apolipoprotein C1 [Source:HGNC Symbol;Acc:HGNC:607]	NM_001645.5	-1.70739	0.00202132	0.0120231	19
1485	BCL2L15	BCL2 like 15 [Source:HGNC Symbol;Acc:HGNC:33624]	NM_001010922.3	-1.13082	0.00202992	0.0120567	1
1486	FXYD6	FXYD domain containing ion transport regulator 6 [Source:HGNC Symbol;Acc:HGNC:4030]	NM_022003.4	-1.41356	0.00203424	0.0120779	11
1487	GABRA3	gamma-aminobutyric acid type A receptor subunit alpha3 [Source:HGNC Symbol;Acc:HGNC:4077]	NM_000808.4	-3.624	0.00203661	0.0120832	X
1488	H2AL1Q	H2A.L variant histone 1Q [Source:HGNC Symbol;Acc:HGNC:53959]		2.09127	0.00203922	0.0120863	X
1489	FNDC10	fibronectin type III domain containing 10 [Source:HGNC Symbol;Acc:HGNC:42951]	NM_001242659.2	-1.01948	0.00204777	0.0121141	1
1490	IGF2BP2	insulin like growth factor 2 mRNA binding protein 2 [Source:HGNC Symbol;Acc:HGNC:28867]	NM_006548.6	-2.41619	0.00207411	0.0122566	3
1491	HBA2	hemoglobin subunit alpha 2 [Source:HGNC Symbol;Acc:HGNC:4824]	NM_000517.6	-1.71518	0.00207647	0.0122616	16
1492	MYCN	MYCN proto-oncogene, bHLH transcription factor [Source:HGNC Symbol;Acc:HGNC:7559]	NM_005378.6	-1.64062	0.00208071	0.0122778	2
1493	ADRA2B	adrenoceptor alpha 2B [Source:HGNC Symbol;Acc:HGNC:282]	NM_000682.7	-1.84157	0.00208639	0.0123068	2
1494	NKG7	natural killer cell granule protein 7 [Source:HGNC Symbol;Acc:HGNC:7830]	NM_005601.4	-1.42783	0.00208956	0.0123211	19
1495	KIAA1549L	KIAA1549 like [Source:HGNC Symbol;Acc:HGNC:24836]	NM_012194.3	2.6483	0.00210043	0.0123762	11
1496	RILP	Rab interacting lysosomal protein [Source:HGNC Symbol;Acc:HGNC:30266]	NM_031430.3	-1.26747	0.00213333	0.0125383	17
1497	TGFBR3	transforming growth factor beta receptor 3 [Source:HGNC Symbol;Acc:HGNC:11774]	NM_003243.5	1.49121	0.00214514	0.0126032	1
1498	SPSB1	splA/ryanodine receptor domain and SOCS box containing 1 [Source:HGNC Symbol;Acc:HGNC:30628]	NM_025106.4	-1.10716	0.00217333	0.0127366	1
1499	SRM	spermidine synthase [Source:HGNC Symbol;Acc:HGNC:11296]	NM_003132.3	-1.08842	0.00218149	0.0127707	1
1500	AGTR1	angiotensin II receptor type 1 [Source:HGNC Symbol;Acc:HGNC:336]	NM_000685.5	-2.11955	0.00219129	0.0128188	3
1501	KCNA4	potassium voltage-gated channel subfamily A member 4 [Source:HGNC Symbol;Acc:HGNC:6222]	NM_002233.4	1.08521	0.00219622	0.0128431	11
1502	ACSM4	acyl-CoA synthetase medium chain family member 4 [Source:HGNC Symbol;Acc:HGNC:32016]	NM_001080454.2	-1.79284	0.00222369	0.0129717	12
1503	ZFP92	ZFP92 zinc finger protein [Source:HGNC Symbol;Acc:HGNC:12865]	NM_001136273.2	1.08744	0.00222776	0.0129902	X
1504	ADSS1	adenylosuccinate synthase 1 [Source:HGNC Symbol;Acc:HGNC:20093]	NM_152328.5	-1.3878	0.00224311	0.0130567	14
1505	ACAN	aggrecan [Source:HGNC Symbol;Acc:HGNC:319]	NM_001369268.1	-3.06683	0.00224403	0.0130571	15
1506	ADGRF3	adhesion G protein-coupled receptor F3 [Source:HGNC Symbol;Acc:HGNC:18989]	NM_001321971.2	-1.44626	0.00225047	0.0130844	2
1507	XG	Xg glycoprotein (Xg blood group) [Source:HGNC Symbol;Acc:HGNC:12806]	NM_001141919.2	-2.50693	0.0022553	0.0131039	X
1508	RMI2	RecQ mediated genome instability 2 [Source:HGNC Symbol;Acc:HGNC:28349]	NM_152308.3	-1.37706	0.00226162	0.0131359	16
1509	GPR3	G protein-coupled receptor 3 [Source:HGNC Symbol;Acc:HGNC:4484]	NM_005281.4	-1.31149	0.00226878	0.0131681	1
1510	ZIC3	Zic family member 3 [Source:HGNC Symbol;Acc:HGNC:12874]	NM_003413.4	-1.85348	0.0022748	0.0131937	X
1511	WNT3	Wnt family member 3 [Source:HGNC Symbol;Acc:HGNC:12782]	NM_030753.5	1.06285	0.00228293	0.0132314	17
1512	EPGN	epithelial mitogen [Source:HGNC Symbol;Acc:HGNC:17470]	NM_001270989.2	-1.67174	0.00228447	0.0132356	4
1513	NR2E3	nuclear receptor subfamily 2 group E member 3 [Source:HGNC Symbol;Acc:HGNC:7974]	NM_014249.4	-1.04394	0.00228682	0.0132445	15
1514	BMP1	bone morphogenetic protein 1 [Source:HGNC Symbol;Acc:HGNC:1067]	NM_006129.5	-1.00969	0.00230737	0.0133351	8
1515	C14orf180	chromosome 14 open reading frame 180 [Source:HGNC Symbol;Acc:HGNC:33795]	NM_001008404.3	-1.57836	0.00230705	0.0133351	14
1516	CD8A	CD8 subunit alpha [Source:HGNC Symbol;Acc:HGNC:1706]	NM_001768.7	-1.21949	0.00231511	0.0133671	2
1517	ITGA2B	integrin subunit alpha 2b [Source:HGNC Symbol;Acc:HGNC:6138]	NM_000419.5	-1.10541	0.00233488	0.0134478	17
1518	FLT3	fms related receptor tyrosine kinase 3 [Source:HGNC Symbol;Acc:HGNC:3765]	NM_004119.3	-2.25723	0.00233513	0.0134478	13
1519	DDX53	DEAD-box helicase 53 [Source:HGNC Symbol;Acc:HGNC:20083]	NM_182699.4	2.16415	0.00233512	0.0134478	X
1520	SCN4B	sodium voltage-gated channel beta subunit 4 [Source:HGNC Symbol;Acc:HGNC:10592]	NM_174934.4	-1.06423	0.00234954	0.0135041	11
1521	ZNF239	zinc finger protein 239 [Source:HGNC Symbol;Acc:HGNC:13031]	NM_001099282.2	-1.11366	0.0023516	0.0135093	10
1522	CYP2W1	cytochrome P450 family 2 subfamily W member 1 [Source:HGNC Symbol;Acc:HGNC:20243]	NM_017781.3	-1.59805	0.00235538	0.0135167	7
1523	BBOX1	gamma-butyrobetaine hydroxylase 1 [Source:HGNC Symbol;Acc:HGNC:964]	NM_003986.3	2.11509	0.00236194	0.0135496	11
1524	KCNK9	potassium two pore domain channel subfamily K member 9 [Source:HGNC Symbol;Acc:HGNC:6283]	NM_001282534.2	-1.39262	0.00237569	0.0136093	8
1525	ODF3L1	outer dense fiber of sperm tails 3 like 1 [Source:HGNC Symbol;Acc:HGNC:28735]	NM_175881.5	-1.74584	0.00237507	0.0136093	15
1526	ALPK2	alpha kinase 2 [Source:HGNC Symbol;Acc:HGNC:20565]	NM_052947.4	-4.72537	0.00237878	0.0136222	18
1527	MEP1B	meprin A subunit beta [Source:HGNC Symbol;Acc:HGNC:7020]	NM_005925.3	-1.58392	0.00239298	0.013689	18
1528	LILRA2	leukocyte immunoglobulin like receptor A2 [Source:HGNC Symbol;Acc:HGNC:6603]	NM_001130917.3	-1.89341	0.00240018	0.0137254	19
1529	RASGRP2	RAS guanyl releasing protein 2 [Source:HGNC Symbol;Acc:HGNC:9879]	NM_001098671.2	-1.66212	0.00240179	0.0137298	11
1530	MTMR11	myotubularin related protein 11 [Source:HGNC Symbol;Acc:HGNC:24307]	NM_001145862.2	1.11063	0.00240321	0.0137331	1
1531	GIPR	gastric inhibitory polypeptide receptor [Source:HGNC Symbol;Acc:HGNC:4271]	NM_000164.4	2.13502	0.00240626	0.0137409	19
1532	MYBL2	MYB proto-oncogene like 2 [Source:HGNC Symbol;Acc:HGNC:7548]	NM_002466.4	-2.79123	0.00240918	0.0137428	20
1533	DTX1	deltex E3 ubiquitin ligase 1 [Source:HGNC Symbol;Acc:HGNC:3060]	NM_004416.3	-1.87494	0.00241232	0.0137483	12
1534	C2CD4C	C2 calcium dependent domain containing 4C [Source:HGNC Symbol;Acc:HGNC:29417]	NM_001136263.2	-1.74773	0.00241263	0.0137483	19
1535	TTC29	tetratricopeptide repeat domain 29 [Source:HGNC Symbol;Acc:HGNC:29936]	NM_031956.4	-2.79822	0.0024177	0.0137725	4
1536	UNC13C	unc-13 homolog C [Source:HGNC Symbol;Acc:HGNC:23149]	NM_001080534.3	-1.80873	0.00243258	0.0138377	15
1537	KCNH5	potassium voltage-gated channel subfamily H member 5 [Source:HGNC Symbol;Acc:HGNC:6254]	NM_139318.5	1.85344	0.00243341	0.0138377	14
1538	TESPA1	thymocyte expressed, positive selection associated 1 [Source:HGNC Symbol;Acc:HGNC:29109]	NM_001136030.3	-1.93382	0.0024409	0.0138658	12
1539	CYTIP	cytohesin 1 interacting protein [Source:HGNC Symbol;Acc:HGNC:9506]	NM_004288.5	-1.2513	0.00245049	0.0139083	2
1540	ABI3BP	ABI family member 3 binding protein [Source:HGNC Symbol;Acc:HGNC:17265]	NM_001375547.2	-1.75609	0.00245843	0.0139363	3
1541	ABCC8	ATP binding cassette subfamily C member 8 [Source:HGNC Symbol;Acc:HGNC:59]	NM_000352.6	-1.26069	0.00245964	0.0139383	11
1542	RTN4RL2	reticulon 4 receptor like 2 [Source:HGNC Symbol;Acc:HGNC:23053]	NM_178570.3	-1.67624	0.00246857	0.0139791	11
1543	UTS2R	urotensin 2 receptor [Source:HGNC Symbol;Acc:HGNC:4468]	NM_018949.3	-1.79761	0.00247085	0.0139872	17
1544	TEAD2	TEA domain transcription factor 2 [Source:HGNC Symbol;Acc:HGNC:11715]	NM_001256660.2	-1.13375	0.0024734	0.0139968	19
1545	EZR	ezrin [Source:HGNC Symbol;Acc:HGNC:12691]	NM_001111077.2	-1.11708	0.00247489	0.0140003	6
1546	MATN1	matrilin 1 [Source:HGNC Symbol;Acc:HGNC:6907]	NM_002379.3	-1.58539	0.00248028	0.0140162	1
1547	GPSM1	G protein signaling modulator 1 [Source:HGNC Symbol;Acc:HGNC:17858]	NM_001145638.3	-1.07094	0.00249852	0.0140997	9
1548	NUDT7	nudix hydrolase 7 [Source:HGNC Symbol;Acc:HGNC:8054]	NM_001105663.3	-1.32212	0.00250105	0.0141091	16
1549	GBGT1	globoside alpha-1,3-N-acetylgalactosaminyltransferase 1 (FORS blood group) [Source:HGNC Symbol;Acc:HGNC:20460]	NM_021996.6	-1.35617	0.00250528	0.0141188	9
1550	SHCBP1	SHC binding and spindle associated 1 [Source:HGNC Symbol;Acc:HGNC:29547]	NM_024745.5	-2.21701	0.00250537	0.0141188	16
1551	LPAR5	lysophosphatidic acid receptor 5 [Source:HGNC Symbol;Acc:HGNC:13307]	NM_020400.6	-1.2137	0.0025244	0.0142015	12
1552	POSTN	periostin [Source:HGNC Symbol;Acc:HGNC:16953]	NM_006475.3	-2.07633	0.00253659	0.0142602	13
1553	LMOD1	leiomodin 1 [Source:HGNC Symbol;Acc:HGNC:6647]	NM_012134.3	-1.60027	0.00254772	0.0143129	1
1554	EOMES	eomesodermin [Source:HGNC Symbol;Acc:HGNC:3372]	NM_001278182.2	-1.98838	0.00256105	0.014363	3
1555	CROCC2	ciliary rootlet coiled-coil, rootletin family member 2 [Source:HGNC Symbol;Acc:HGNC:51677]	NM_001351305.2	-2.33677	0.0025767	0.0144111	2
1556	SOD3	superoxide dismutase 3 [Source:HGNC Symbol;Acc:HGNC:11181]	NM_003102.4	-1.04813	0.002605	0.0145494	4
1557	PKP2	plakophilin 2 [Source:HGNC Symbol;Acc:HGNC:9024]	NM_001005242.3	1.26822	0.00261839	0.0145942	12
1558	LMX1A	LIM homeobox transcription factor 1 alpha [Source:HGNC Symbol;Acc:HGNC:6653]	NM_177398.4	-3.14617	0.00262102	0.0145942	1
1559	CYB5R2	cytochrome b5 reductase 2 [Source:HGNC Symbol;Acc:HGNC:24376]	NM_016229.5	-1.61125	0.00263416	0.014647	11
1560	TNFSF8	TNF superfamily member 8 [Source:HGNC Symbol;Acc:HGNC:11938]	NM_001244.4	-1.29945	0.00263729	0.0146594	9
1561	COLEC12	collectin subfamily member 12 [Source:HGNC Symbol;Acc:HGNC:16016]	NM_130386.3	2.62756	0.00265351	0.0147295	18
1562	CSRP2	cysteine and glycine rich protein 2 [Source:HGNC Symbol;Acc:HGNC:2470]	NM_001321.3	1.1758	0.00266928	0.0148069	12
1563	H2AC8	H2A clustered histone 8 [Source:HGNC Symbol;Acc:HGNC:4724]	NM_021052.4	1.6621	0.0026912	0.0149183	6
1564	PTPRH	protein tyrosine phosphatase receptor type H [Source:HGNC Symbol;Acc:HGNC:9672]	NM_002842.5	1.31735	0.00269763	0.0149473	19
1565	APOL1	apolipoprotein L1 [Source:HGNC Symbol;Acc:HGNC:618]	NM_003661.4	-1.82926	0.00270005	0.0149522	22
1566	FAM162B	family with sequence similarity 162 member B [Source:HGNC Symbol;Acc:HGNC:21549]	NM_001085480.3	-1.28152	0.00270954	0.0149945	6
1567	CD7	CD7 molecule [Source:HGNC Symbol;Acc:HGNC:1695]	NM_006137.7	-1.76401	0.00271196	0.0150018	17
1568	C1QL3	complement C1q like 3 [Source:HGNC Symbol;Acc:HGNC:19359]	NM_001010908.2	2.42167	0.00275233	0.0151746	10
1569	SPON2	spondin 2 [Source:HGNC Symbol;Acc:HGNC:11253]	NM_012445.4	-1.25774	0.00277538	0.0152707	4
1570	DOK7	docking protein 7 [Source:HGNC Symbol;Acc:HGNC:26594]	NM_173660.5	1.53696	0.00277913	0.0152861	4
1571	KCNK15	potassium two pore domain channel subfamily K member 15 [Source:HGNC Symbol;Acc:HGNC:13814]	NM_022358.4	-1.3006	0.00278755	0.0153221	20
1572	HLA-G	major histocompatibility complex, class I, G [Source:HGNC Symbol;Acc:HGNC:4964]	NM_001384290.1	1.91158	0.00281021	0.0154278	6
1573	CDH3	cadherin 3 [Source:HGNC Symbol;Acc:HGNC:1762]	NM_001793.6	1.78298	0.00281629	0.015454	16
1574	GATD3	glutamine amidotransferase class 1 domain containing 3 [Source:HGNC Symbol;Acc:HGNC:1273]	NM_004649.8	-1.28887	0.00282009	0.0154592	21
1575	SLC16A12	solute carrier family 16 member 12 [Source:HGNC Symbol;Acc:HGNC:23094]	NM_213606.4	-1.91144	0.00283055	0.0154957	10
1576	ANGPT4	angiopoietin 4 [Source:HGNC Symbol;Acc:HGNC:487]	NM_015985.4	-2.70529	0.00284143	0.0155449	20
1577	PKDCC	protein kinase domain containing, cytoplasmic [Source:HGNC Symbol;Acc:HGNC:25123]	NM_138370.3	-1.30608	0.00284981	0.0155855	2
1578	PRTG	protogenin [Source:HGNC Symbol;Acc:HGNC:26373]	NM_173814.6	-1.42141	0.00287349	0.0157097	15
1579	ACOT12	acyl-CoA thioesterase 12 [Source:HGNC Symbol;Acc:HGNC:24436]	NM_130767.3	-1.97554	0.00288291	0.0157454	5
1580	CXCR3	C-X-C motif chemokine receptor 3 [Source:HGNC Symbol;Acc:HGNC:4540]	NM_001504.2	-1.64389	0.00288399	0.015746	X
1581	CFC1	cripto, FRL-1, cryptic family 1 [Source:HGNC Symbol;Acc:HGNC:18292]	NM_032545.4	-1.58393	0.00289057	0.0157713	2
1582	ASB5	ankyrin repeat and SOCS box containing 5 [Source:HGNC Symbol;Acc:HGNC:17180]	NM_080874.4	1.61735	0.00289879	0.0158108	4
1583	HTRA3	HtrA serine peptidase 3 [Source:HGNC Symbol;Acc:HGNC:30406]	NM_053044.5	-2.10865	0.00290337	0.0158253	4
1584	S100A16	S100 calcium binding protein A16 [Source:HGNC Symbol;Acc:HGNC:20441]	NM_080388.3	-1.06971	0.00293069	0.0159422	1
1585	SALL3	spalt like transcription factor 3 [Source:HGNC Symbol;Acc:HGNC:10527]	NM_171999.4	-5.3309	0.00293514	0.0159611	18
1586	ITK	IL2 inducible T cell kinase [Source:HGNC Symbol;Acc:HGNC:6171]	NM_005546.4	-1.55789	0.00294279	0.0159973	5
1587	CHIT1	chitinase 1 [Source:HGNC Symbol;Acc:HGNC:1936]	NM_003465.3	-2.29248	0.00294695	0.0160146	1
1588	TDRD10	tudor domain containing 10 [Source:HGNC Symbol;Acc:HGNC:25316]	NM_182499.4	2.19842	0.00296708	0.0161079	1
1589	RARRES2	retinoic acid receptor responder 2 [Source:HGNC Symbol;Acc:HGNC:9868]	NM_002889.4	1.16514	0.00300743	0.0162675	7
1590	BCL2	BCL2 apoptosis regulator [Source:HGNC Symbol;Acc:HGNC:990]	NM_000633.3	-1.11813	0.00300748	0.0162675	18
1591	KRT80	keratin 80 [Source:HGNC Symbol;Acc:HGNC:27056]	NM_182507.3	2.61521	0.00301274	0.0162852	12
1592	P2RX5	purinergic receptor P2X 5 [Source:HGNC Symbol;Acc:HGNC:8536]	NM_002561.4	-2.04674	0.00301595	0.0162972	17
1593	GFRA2	GDNF family receptor alpha 2 [Source:HGNC Symbol;Acc:HGNC:4244]	NM_001495.5	-1.51618	0.00303247	0.0163592	8
1594	DPEP1	dipeptidase 1 [Source:HGNC Symbol;Acc:HGNC:3002]	NM_001389466.1	-2.72083	0.00303475	0.0163662	16
1595	PCSK9	proprotein convertase subtilisin/kexin type 9 [Source:HGNC Symbol;Acc:HGNC:20001]	NM_174936.4	-2.26451	0.00303831	0.0163799	1
1596	F13A1	coagulation factor XIII A chain [Source:HGNC Symbol;Acc:HGNC:3531]	NM_000129.4	-1.29417	0.00304284	0.0163965	6
1597	FGD3	FYVE, RhoGEF and PH domain containing 3 [Source:HGNC Symbol;Acc:HGNC:16027]	NM_001083536.2	-1.56541	0.00304724	0.0164118	9
1598	MYOCD	myocardin [Source:HGNC Symbol;Acc:HGNC:16067]	NM_001146312.3	-1.63907	0.00305263	0.0164354	17
1599	TNFRSF25	TNF receptor superfamily member 25 [Source:HGNC Symbol;Acc:HGNC:11910]	NM_003790.3	1.07126	0.00306075	0.0164584	1
1600	C5AR2	complement C5a receptor 2 [Source:HGNC Symbol;Acc:HGNC:4527]	NM_001271749.2	-2.4206	0.0030662	0.0164812	19
1601	ODF3B	outer dense fiber of sperm tails 3B [Source:HGNC Symbol;Acc:HGNC:34388]	NM_001014440.4	-1.41946	0.003071	0.0164972	22
1602	RGS7BP	regulator of G protein signaling 7 binding protein [Source:HGNC Symbol;Acc:HGNC:23271]	NM_001029875.3	-1.4125	0.003073	0.0165014	5
1603	SH2D5	SH2 domain containing 5 [Source:HGNC Symbol;Acc:HGNC:28819]	NM_001103161.2	-2.30072	0.0030843	0.0165566	1
1604	SEL1L2	SEL1L2 adaptor subunit of ERAD E3 ligase [Source:HGNC Symbol;Acc:HGNC:15897]	NM_025229.2	-1.72636	0.00309313	0.0165822	20
1605	CHODL	chondrolectin [Source:HGNC Symbol;Acc:HGNC:17807]	NM_024944.3	-2.35122	0.00312303	0.0167315	21
1606	GPR132	G protein-coupled receptor 132 [Source:HGNC Symbol;Acc:HGNC:17482]	NM_013345.4	-2.09325	0.00312733	0.0167488	14
1607	NCF1	neutrophil cytosolic factor 1 [Source:HGNC Symbol;Acc:HGNC:7660]	NM_000265.7	-1.29551	0.00314131	0.0168073	7
1608	PHGDH	phosphoglycerate dehydrogenase [Source:HGNC Symbol;Acc:HGNC:8923]	NM_006623.4	-1.0024	0.00314484	0.0168207	1
1609	WASF3	WASP family member 3 [Source:HGNC Symbol;Acc:HGNC:12734]	NM_006646.6	1.20083	0.00316459	0.016893	13
1610	ERAP2	endoplasmic reticulum aminopeptidase 2 [Source:HGNC Symbol;Acc:HGNC:29499]	NM_022350.5	-1.12424	0.0031761	0.0169378	5
1611	CD247	CD247 molecule [Source:HGNC Symbol;Acc:HGNC:1677]	NM_198053.3	-1.43144	0.00318534	0.0169704	1
1612	CD300LG	CD300 molecule like family member g [Source:HGNC Symbol;Acc:HGNC:30455]	NM_145273.4	-2.57503	0.00322204	0.0171379	17
1613	PCDHA9	protocadherin alpha 9 [Source:HGNC Symbol;Acc:HGNC:8675]	NM_031857.2	1.01726	0.00322385	0.017142	5
1614	THY1	Thy-1 cell surface antigen [Source:HGNC Symbol;Acc:HGNC:11801]	NM_006288.5	-1.68021	0.00322738	0.0171551	11
1615	KCNH6	potassium voltage-gated channel subfamily H member 6 [Source:HGNC Symbol;Acc:HGNC:18862]	NM_001278919.2	-1.52015	0.00322937	0.0171588	17
1616	C1orf54	chromosome 1 open reading frame 54 [Source:HGNC Symbol;Acc:HGNC:26258]	NM_024579.4	-1.37103	0.00323668	0.0171755	1
1617	GABRR1	gamma-aminobutyric acid type A receptor subunit rho1 [Source:HGNC Symbol;Acc:HGNC:4090]	NM_002042.5	-2.51478	0.00323826	0.0171755	6
1618	AKR1B10	aldo-keto reductase family 1 member B10 [Source:HGNC Symbol;Acc:HGNC:382]	NM_020299.5	2.03622	0.0032386	0.0171755	7
1619	TENM1	teneurin transmembrane protein 1 [Source:HGNC Symbol;Acc:HGNC:8117]		2.65118	0.0032504	0.0172213	X
1620	ZNF888	zinc finger protein 888 [Source:HGNC Symbol;Acc:HGNC:38695]	NM_001393938.1	1.24813	0.00327137	0.0173099	19
1621	SLC5A11	solute carrier family 5 member 11 [Source:HGNC Symbol;Acc:HGNC:23091]	NM_001352248.3	-1.5653	0.00329033	0.0173707	16
1622	NLGN1	neuroligin 1 [Source:HGNC Symbol;Acc:HGNC:14291]	NM_001365925.2	-2.36466	0.00329936	0.0174128	3
1623	HLA-C	major histocompatibility complex, class I, C [Source:HGNC Symbol;Acc:HGNC:4933]	NM_002117.6	1.06876	0.00330788	0.0174408	6
1624	FCN3	ficolin 3 [Source:HGNC Symbol;Acc:HGNC:3625]	NM_003665.4	-2.03779	0.00331177	0.0174556	1
1625	ATOH8	atonal bHLH transcription factor 8 [Source:HGNC Symbol;Acc:HGNC:24126]	NM_032827.7	-1.33791	0.00334593	0.0176099	2
1626	CCN1	cellular communication network factor 1 [Source:HGNC Symbol;Acc:HGNC:2654]	NM_001554.5	-1.70572	0.00336262	0.0176722	1
1627	PAPSS2	3'-phosphoadenosine 5'-phosphosulfate synthase 2 [Source:HGNC Symbol;Acc:HGNC:8604]	NM_001015880.2	1.18026	0.00337401	0.0177132	10
1628	RAB26	RAB26, member RAS oncogene family [Source:HGNC Symbol;Acc:HGNC:14259]	NM_014353.5	-1.35876	0.00337828	0.0177259	16
1629	MYOCOS	myocilin opposite strand [Source:HGNC Symbol;Acc:HGNC:53429]	NM_001391940.1	-1.64142	0.00340356	0.017847	1
1630	LAG3	lymphocyte activating 3 [Source:HGNC Symbol;Acc:HGNC:6476]	NM_002286.6	-1.50508	0.00341109	0.0178693	12
1631	GPR12	G protein-coupled receptor 12 [Source:HGNC Symbol;Acc:HGNC:4466]	NM_005288.4	2.47767	0.00342083	0.0179145	13
1632	EYA2	EYA transcriptional coactivator and phosphatase 2 [Source:HGNC Symbol;Acc:HGNC:3520]	NM_005244.5	-2.57496	0.0034265	0.0179378	20
1633	IQCM	IQ motif containing M [Source:HGNC Symbol;Acc:HGNC:53443]	NM_001363507.2	-2.56525	0.00343083	0.0179378	4
1634	BNIP5	BCL2 interacting protein 5 [Source:HGNC Symbol;Acc:HGNC:33769]	NM_001010903.5	-1.86398	0.00343883	0.0179684	6
1635	MOV10L1	Mov10 like RISC complex RNA helicase 1 [Source:HGNC Symbol;Acc:HGNC:7201]	NM_018995.3	-2.42962	0.00344616	0.0180009	22
1636	STRA6	signaling receptor and transporter of retinol STRA6 [Source:HGNC Symbol;Acc:HGNC:30650]	NM_022369.4	-2.06143	0.00347391	0.0181226	15
1637	PLXDC2	plexin domain containing 2 [Source:HGNC Symbol;Acc:HGNC:21013]	NM_032812.9	1.5327	0.00348063	0.0181309	10
1638	JCAD	junctional cadherin 5 associated [Source:HGNC Symbol;Acc:HGNC:29283]	NM_020848.4	-1.00591	0.00347995	0.0181309	10
1639	SLC6A11	solute carrier family 6 member 11 [Source:HGNC Symbol;Acc:HGNC:11044]	NM_014229.3	-1.98562	0.00349722	0.018186	3
1640	RBP4	retinol binding protein 4 [Source:HGNC Symbol;Acc:HGNC:9922]	NM_006744.4	2.18874	0.00352086	0.0182797	10
1641	CAV2	caveolin 2 [Source:HGNC Symbol;Acc:HGNC:1528]	NM_001233.5	-1.16634	0.00354816	0.0183688	7
1642	LGI2	leucine rich repeat LGI family member 2 [Source:HGNC Symbol;Acc:HGNC:18710]	NM_018176.4	-1.40412	0.00354775	0.0183688	4
1643	FOXQ1	forkhead box Q1 [Source:HGNC Symbol;Acc:HGNC:20951]	NM_033260.4	-1.24115	0.00354598	0.0183688	6
1644	PACSIN1	protein kinase C and casein kinase substrate in neurons 1 [Source:HGNC Symbol;Acc:HGNC:8570]	NM_020804.5	-1.2874	0.00355884	0.0184141	6
1645	ADAMTS19	ADAM metallopeptidase with thrombospondin type 1 motif 19 [Source:HGNC Symbol;Acc:HGNC:17111]	NM_133638.6	-2.71418	0.00355918	0.0184141	5
1646	CPO	carboxypeptidase O [Source:HGNC Symbol;Acc:HGNC:21011]	NM_173077.3	-1.60254	0.00356236	0.0184189	2
1647	RHOU	ras homolog family member U [Source:HGNC Symbol;Acc:HGNC:17794]	NM_021205.6	-1.3435	0.00356645	0.0184235	1
1648	UNC5C	unc-5 netrin receptor C [Source:HGNC Symbol;Acc:HGNC:12569]	NM_003728.4	-1.43946	0.0035647	0.0184235	4
1649	DNAJC5B	DnaJ heat shock protein family (Hsp40) member C5 beta [Source:HGNC Symbol;Acc:HGNC:24138]	NM_033105.6	-2.22126	0.00357373	0.0184484	8
1650	TEKT5	tektin 5 [Source:HGNC Symbol;Acc:HGNC:26554]	NM_144674.2	-2.23248	0.00357915	0.0184706	16
1651	H4C4	H4 clustered histone 4 [Source:HGNC Symbol;Acc:HGNC:4782]	NM_003539.4	1.54731	0.00359398	0.0185295	6
1652	ESPNL	espin like [Source:HGNC Symbol;Acc:HGNC:27937]	NM_194312.4	-2.41194	0.00365465	0.0188057	2
1653	NR6A1	nuclear receptor subfamily 6 group A member 1 [Source:HGNC Symbol;Acc:HGNC:7985]	NM_033334.4	1.69994	0.00365564	0.0188057	9
1654	H3C2	H3 clustered histone 2 [Source:HGNC Symbol;Acc:HGNC:4776]	NM_003537.4	-1.50078	0.00367417	0.0188832	6
1655	THSD7B	thrombospondin type 1 domain containing 7B [Source:HGNC Symbol;Acc:HGNC:29348]	NM_001316349.2	-1.17472	0.00372177	0.0190916	2
1656	CNN1	calponin 1 [Source:HGNC Symbol;Acc:HGNC:2155]	NM_001299.6	-2.12847	0.00373086	0.0191262	19
1657	SPOCK1	SPARC (osteonectin), cwcv and kazal like domains proteoglycan 1 [Source:HGNC Symbol;Acc:HGNC:11251]	NM_004598.4	2.32886	0.00375081	0.0191983	5
1658	CKAP2L	cytoskeleton associated protein 2 like [Source:HGNC Symbol;Acc:HGNC:26877]	NM_152515.5	-1.9348	0.00375035	0.0191983	2
1659	PLA1A	phospholipase A1 member A [Source:HGNC Symbol;Acc:HGNC:17661]	NM_015900.4	-2.23544	0.00381482	0.0194831	3
1660	PLEKHS1	pleckstrin homology domain containing S1 [Source:HGNC Symbol;Acc:HGNC:26285]	NM_001395068.1	-2.80018	0.00382304	0.0195128	10
1661	RTN4R	reticulon 4 receptor [Source:HGNC Symbol;Acc:HGNC:18601]	NM_023004.6	-1.46694	0.00382721	0.019528	22
1662	ARHGEF38	Rho guanine nucleotide exchange factor 38 [Source:HGNC Symbol;Acc:HGNC:25968]	NM_001242729.2	1.65139	0.00383579	0.0195657	4
1663	PAPLN	papilin, proteoglycan like sulfated glycoprotein [Source:HGNC Symbol;Acc:HGNC:19262]	NM_001365906.3	-1.56489	0.00385772	0.0196468	14
1664	TMEFF2	transmembrane protein with EGF like and two follistatin like domains 2 [Source:HGNC Symbol;Acc:HGNC:11867]	NM_016192.4	-2.58527	0.00386065	0.019654	2
1665	EPHA5	EPH receptor A5 [Source:HGNC Symbol;Acc:HGNC:3389]	NM_001281766.3	-2.73506	0.00386313	0.019654	4
1666	TFAP2B	transcription factor AP-2 beta [Source:HGNC Symbol;Acc:HGNC:11743]	NM_003221.4	-1.81172	0.00387527	0.0196931	6
1667	IQGAP3	IQ motif containing GTPase activating protein 3 [Source:HGNC Symbol;Acc:HGNC:20669]	NM_178229.5	-2.55191	0.0038964	0.0197942	1
1668	CASZ1	castor zinc finger 1 [Source:HGNC Symbol;Acc:HGNC:26002]	NM_001079843.3	-1.53209	0.00390779	0.0198356	1
1669	CD300A	CD300a molecule [Source:HGNC Symbol;Acc:HGNC:19319]	NM_007261.4	-1.1399	0.0039082	0.0198356	17
1670	OGN	osteoglycin [Source:HGNC Symbol;Acc:HGNC:8126]	NM_014057.5	1.05005	0.00395655	0.0200374	9
1671	KCNG2	potassium voltage-gated channel modifier subfamily G member 2 [Source:HGNC Symbol;Acc:HGNC:6249]	NM_012283.2	-1.79122	0.0039556	0.0200374	18
1672	IMPA2	inositol monophosphatase 2 [Source:HGNC Symbol;Acc:HGNC:6051]	NM_014214.3	-1.40286	0.0039861	0.0201807	18
1673	CCDC80	coiled-coil domain containing 80 [Source:HGNC Symbol;Acc:HGNC:30649]	NM_199511.3	1.13097	0.00401936	0.0203266	3
1674	VAV3	vav guanine nucleotide exchange factor 3 [Source:HGNC Symbol;Acc:HGNC:12659]	NM_006113.5	-1.49537	0.00406934	0.020532	1
1675	PABPC1L2A	poly(A) binding protein cytoplasmic 1 like 2A [Source:HGNC Symbol;Acc:HGNC:27989]	NM_001012977.3	1.64327	0.00406864	0.020532	X
1676	PRC1	protein regulator of cytokinesis 1 [Source:HGNC Symbol;Acc:HGNC:9341]	NM_003981.4	-1.17874	0.00410552	0.0206697	15
1677	MMP25	matrix metallopeptidase 25 [Source:HGNC Symbol;Acc:HGNC:14246]	NM_022468.5	-1.49805	0.00410964	0.0206841	16
1678	SLC24A2	solute carrier family 24 member 2 [Source:HGNC Symbol;Acc:HGNC:10976]	NM_020344.4	-2.7845	0.00411801	0.0207134	9
1679	PCK1	phosphoenolpyruvate carboxykinase 1 [Source:HGNC Symbol;Acc:HGNC:8724]	NM_002591.4	2.08159	0.00412	0.020717	20
1680	PCDH18	protocadherin 18 [Source:HGNC Symbol;Acc:HGNC:14268]	NM_019035.5	-1.07461	0.00414484	0.0208226	4
1681	IL1RL1	interleukin 1 receptor like 1 [Source:HGNC Symbol;Acc:HGNC:5998]	NM_016232.5	-2.20236	0.00418193	0.0209776	2
1682	CD80	CD80 molecule [Source:HGNC Symbol;Acc:HGNC:1700]	NM_005191.4	-1.18107	0.00418341	0.0209776	3
1683	GJA1	gap junction protein alpha 1 [Source:HGNC Symbol;Acc:HGNC:4274]	NM_000165.5	-1.17807	0.00420505	0.0210731	6
1684	BHLHE41	basic helix-loop-helix family member e41 [Source:HGNC Symbol;Acc:HGNC:16617]	NM_030762.3	2.03798	0.00421591	0.0211031	12
1685	PTPRO	protein tyrosine phosphatase receptor type O [Source:HGNC Symbol;Acc:HGNC:9678]	NM_030667.3	-1.94454	0.00424226	0.0212139	12
1686	COL5A1	collagen type V alpha 1 chain [Source:HGNC Symbol;Acc:HGNC:2209]	NM_000093.5	-1.33712	0.00427575	0.0213355	9
1687	LAIR1	leukocyte associated immunoglobulin like receptor 1 [Source:HGNC Symbol;Acc:HGNC:6477]	NM_002287.6	-1.01711	0.00427537	0.0213355	19
1688	TCF24	transcription factor 24 [Source:HGNC Symbol;Acc:HGNC:32275]	NM_001193502.2	1.68804	0.00430027	0.0214316	8
1689	HPCA	hippocalcin [Source:HGNC Symbol;Acc:HGNC:5144]	NM_002143.3	-1.2727	0.00431915	0.0215192	1
1690	GRM7	glutamate metabotropic receptor 7 [Source:HGNC Symbol;Acc:HGNC:4599]	NM_000844.4	-1.40114	0.00433497	0.0215584	3
1691	TCIRG1	T cell immune regulator 1, ATPase H+ transporting V0 subunit a3 [Source:HGNC Symbol;Acc:HGNC:11647]	NM_006019.4	-1.24296	0.00434033	0.0215719	11
1692	CREB3L1	cAMP responsive element binding protein 3 like 1 [Source:HGNC Symbol;Acc:HGNC:18856]	NM_052854.4	-1.2475	0.00435525	0.0216263	11
1693	LY75	lymphocyte antigen 75 [Source:HGNC Symbol;Acc:HGNC:6729]	NM_002349.4	1.26583	0.0043781	0.0217265	2
1694	CEMIP2	cell migration inducing hyaluronidase 2 [Source:HGNC Symbol;Acc:HGNC:11869]	NM_013390.3	-1.42174	0.00438236	0.0217336	9
1695	UGT8	UDP glycosyltransferase 8 [Source:HGNC Symbol;Acc:HGNC:12555]	NM_001128174.3	-2.02215	0.00438368	0.0217336	4
1696	CLEC9A	C-type lectin domain containing 9A [Source:HGNC Symbol;Acc:HGNC:26705]	NM_207345.4	-1.53915	0.00438486	0.0217336	12
1697	SLC52A1	solute carrier family 52 member 1 [Source:HGNC Symbol;Acc:HGNC:30225]	NM_017986.4	1.91685	0.00438643	0.0217347	17
1698	TMEM35A	transmembrane protein 35A [Source:HGNC Symbol;Acc:HGNC:25864]	NM_021637.3	2.27011	0.00440876	0.0218321	X
1699	LCT	lactase [Source:HGNC Symbol;Acc:HGNC:6530]	NM_002299.4	-1.52935	0.00442223	0.0218855	2
1700	PIRT	phosphoinositide interacting regulator of transient receptor potential channels [Source:HGNC Symbol;Acc:HGNC:37239]	NM_001101387.2	-2.42325	0.00442476	0.0218913	17
1701	KIF18B	kinesin family member 18B [Source:HGNC Symbol;Acc:HGNC:27102]	NM_001265577.2	-2.76838	0.00447028	0.0220563	17
1702	MMP11	matrix metallopeptidase 11 [Source:HGNC Symbol;Acc:HGNC:7157]	NM_005940.5	-1.87632	0.00447258	0.0220599	22
1703	GADL1	glutamate decarboxylase like 1 [Source:HGNC Symbol;Acc:HGNC:27949]	NM_207359.3	-2.61398	0.00448195	0.0220871	3
1704	TMEM72	transmembrane protein 72 [Source:HGNC Symbol;Acc:HGNC:31658]	NM_001123376.3	-1.98285	0.00448079	0.0220871	10
1705	KCNS1	potassium voltage-gated channel modifier subfamily S member 1 [Source:HGNC Symbol;Acc:HGNC:6300]	NM_001322799.2	-1.33072	0.00448585	0.022093	20
1706	COL8A2	collagen type VIII alpha 2 chain [Source:HGNC Symbol;Acc:HGNC:2216]	NM_005202.4	-1.49455	0.00449814	0.0221334	1
1707	PTH1R	parathyroid hormone 1 receptor [Source:HGNC Symbol;Acc:HGNC:9608]	NM_000316.3	-1.15926	0.00450104	0.022141	3
1708	PCDHA3	protocadherin alpha 3 [Source:HGNC Symbol;Acc:HGNC:8669]	NM_018906.3	1.31299	0.00451653	0.0221971	5
1709	CDK6	cyclin dependent kinase 6 [Source:HGNC Symbol;Acc:HGNC:1777]	NM_001145306.2	1.26969	0.00454214	0.0223012	7
1710	CDA	cytidine deaminase [Source:HGNC Symbol;Acc:HGNC:1712]	NM_001785.3	-1.66125	0.00454318	0.0223012	1
1711	CASS4	Cas scaffold protein family member 4 [Source:HGNC Symbol;Acc:HGNC:15878]	NM_020356.4	-1.41653	0.00460478	0.022556	20
1712	OR8D1	olfactory receptor family 8 subfamily D member 1 [Source:HGNC Symbol;Acc:HGNC:8481]	NM_001002917.2	-3.5652	0.00461655	0.0226068	11
1713	DGKH	diacylglycerol kinase eta [Source:HGNC Symbol;Acc:HGNC:2854]	NM_178009.5	1.28583	0.00463006	0.022653	13
1714	RASIP1	Ras interacting protein 1 [Source:HGNC Symbol;Acc:HGNC:24716]	NM_017805.3	-1.19146	0.00462962	0.022653	19
1715	DRD2	dopamine receptor D2 [Source:HGNC Symbol;Acc:HGNC:3023]	NM_000795.4	-1.03882	0.00463016	0.022653	11
1716	BMX	BMX non-receptor tyrosine kinase [Source:HGNC Symbol;Acc:HGNC:1079]	NM_203281.3	-1.31105	0.0046486	0.0226935	X
1717	TBC1D4	TBC1 domain family member 4 [Source:HGNC Symbol;Acc:HGNC:19165]	NM_014832.5	1.33855	0.00464959	0.0226935	13
1718	IRX3	iroquois homeobox 3 [Source:HGNC Symbol;Acc:HGNC:14360]	NM_024336.3	-1.3635	0.00469785	0.022888	16
1719	DUSP6	dual specificity phosphatase 6 [Source:HGNC Symbol;Acc:HGNC:3072]	NM_001946.4	1.20078	0.0047119	0.0229239	12
1720	FOXL2	forkhead box L2 [Source:HGNC Symbol;Acc:HGNC:1092]	NM_023067.4	1.77438	0.00471227	0.0229239	3
1721	IGFBP2	insulin like growth factor binding protein 2 [Source:HGNC Symbol;Acc:HGNC:5471]	NM_000597.3	-2.22613	0.00472177	0.0229633	2
1722	TNFSF10	TNF superfamily member 10 [Source:HGNC Symbol;Acc:HGNC:11925]	NM_003810.4	1.22704	0.00474689	0.0230648	3
1723	LHX6	LIM homeobox 6 [Source:HGNC Symbol;Acc:HGNC:21735]	NM_014368.5	-1.53177	0.00474885	0.0230674	9
1724	CIROP	ciliated left-right organizer metallopeptidase [Source:HGNC Symbol;Acc:HGNC:53647]	NM_001354640.2	-1.30109	0.00476574	0.0231426	14
1725	GAP43	growth associated protein 43 [Source:HGNC Symbol;Acc:HGNC:4140]	NM_002045.4	-1.84342	0.00478264	0.0232018	3
1726	ADGRE1	adhesion G protein-coupled receptor E1 [Source:HGNC Symbol;Acc:HGNC:3336]	NM_001974.5	-2.24865	0.00478469	0.0232018	19
1727	PDE1B	phosphodiesterase 1B [Source:HGNC Symbol;Acc:HGNC:8775]	NM_000924.4	-1.54622	0.00480797	0.0232922	12
1728	SNAI2	snail family transcriptional repressor 2 [Source:HGNC Symbol;Acc:HGNC:11094]	NM_003068.5	-1.18215	0.0048264	0.0233606	8
1729	NPFFR1	neuropeptide FF receptor 1 [Source:HGNC Symbol;Acc:HGNC:17425]	NM_022146.5	-1.96737	0.00483081	0.023375	10
1730	COL6A3	collagen type VI alpha 3 chain [Source:HGNC Symbol;Acc:HGNC:2213]	NM_004369.4	-1.2246	0.00483555	0.023391	2
1731	PRR18	proline rich 18 [Source:HGNC Symbol;Acc:HGNC:28574]	NM_175922.4	1.33432	0.00486304	0.0234873	6
1732	SULF1	sulfatase 1 [Source:HGNC Symbol;Acc:HGNC:20391]	NM_001128205.2	-1.62302	0.00487086	0.0235059	8
1733	C9orf50	chromosome 9 open reading frame 50 [Source:HGNC Symbol;Acc:HGNC:23677]	NM_199350.4	-2.09742	0.00488426	0.0235427	9
1734	PSTPIP2	proline-serine-threonine phosphatase interacting protein 2 [Source:HGNC Symbol;Acc:HGNC:9581]	NM_024430.4	-1.23755	0.00489486	0.0235761	18
1735	REEP6	receptor accessory protein 6 [Source:HGNC Symbol;Acc:HGNC:30078]	NM_138393.4	1.31339	0.00490258	0.0236031	19
1736	TLR7	toll like receptor 7 [Source:HGNC Symbol;Acc:HGNC:15631]	NM_016562.4	-1.02262	0.00491456	0.0236538	X
1737	SOX3	SRY-box transcription factor 3 [Source:HGNC Symbol;Acc:HGNC:11199]	NM_005634.3	-2.53786	0.00496244	0.023849	X
1738	JAKMIP1	janus kinase and microtubule interacting protein 1 [Source:HGNC Symbol;Acc:HGNC:26460]	NM_001099433.2	-1.43008	0.00498272	0.0239253	4
1739	TSPAN9	tetraspanin 9 [Source:HGNC Symbol;Acc:HGNC:21640]	NM_006675.5	-1.01695	0.00499064	0.0239562	12
1740	SPINK5	serine peptidase inhibitor Kazal type 5 [Source:HGNC Symbol;Acc:HGNC:15464]	NM_006846.4	-1.68467	0.00499516	0.0239692	5
1741	CPNE5	copine 5 [Source:HGNC Symbol;Acc:HGNC:2318]	NM_020939.2	-1.1307	0.00501655	0.024017	6
1742	FBXL7	F-box and leucine rich repeat protein 7 [Source:HGNC Symbol;Acc:HGNC:13604]	NM_012304.5	-1.1503	0.00501587	0.024017	5
1743	SEMA3D	semaphorin 3D [Source:HGNC Symbol;Acc:HGNC:10726]	NM_001384900.1	-2.16136	0.00508612	0.0243214	7
1744	PDPN	podoplanin [Source:HGNC Symbol;Acc:HGNC:29602]	NM_006474.5	-2.31691	0.00509064	0.0243289	1
1745	BCAM	basal cell adhesion molecule (Lutheran blood group) [Source:HGNC Symbol;Acc:HGNC:6722]	NM_005581.5	-1.1757	0.00511164	0.0244148	19
1746	PPP1R14A	protein phosphatase 1 regulatory inhibitor subunit 14A [Source:HGNC Symbol;Acc:HGNC:14871]	NM_033256.3	-1.10871	0.00512597	0.0244697	19
1747	CD1C	CD1c molecule [Source:HGNC Symbol;Acc:HGNC:1636]	NM_001765.3	-2.03476	0.00514631	0.0245444	1
1748	RRM2	ribonucleotide reductase regulatory subunit M2 [Source:HGNC Symbol;Acc:HGNC:10452]	NM_001034.4	-1.85077	0.00518142	0.0246758	2
1749	CACNA2D1	calcium voltage-gated channel auxiliary subunit alpha2delta 1 [Source:HGNC Symbol;Acc:HGNC:1399]	NM_000722.4	2.42633	0.00518869	0.0246887	7
1750	GTSE1	G2 and S-phase expressed 1 [Source:HGNC Symbol;Acc:HGNC:13698]	NM_016426.7	-1.71358	0.00519112	0.0246931	22
1751	MEI1	meiotic double-stranded break formation protein 1 [Source:HGNC Symbol;Acc:HGNC:28613]	NM_152513.4	-1.49622	0.00527269	0.025003	22
1752	CRYBG1	crystallin beta-gamma domain containing 1 [Source:HGNC Symbol;Acc:HGNC:356]	NM_001371242.2	1.07467	0.00529964	0.0250957	6
1753	PCSK2	proprotein convertase subtilisin/kexin type 2 [Source:HGNC Symbol;Acc:HGNC:8744]	NM_002594.5	2.73603	0.00530041	0.0250957	20
1754	SAA2	serum amyloid A2 [Source:HGNC Symbol;Acc:HGNC:10514]	NM_030754.5	-2.21333	0.00531538	0.0251228	11
1755	EGFR	epidermal growth factor receptor [Source:HGNC Symbol;Acc:HGNC:3236]	NM_005228.5	-1.29779	0.0053231	0.0251458	7
1756	SH3BP1	SH3 domain binding protein 1 [Source:HGNC Symbol;Acc:HGNC:10824]	NM_018957.6	-1.0892	0.0053754	0.025355	22
1757	KIF14	kinesin family member 14 [Source:HGNC Symbol;Acc:HGNC:19181]	NM_014875.3	-2.68668	0.00538941	0.0254063	1
1758	RPP25	ribonuclease P and MRP subunit p25 [Source:HGNC Symbol;Acc:HGNC:30361]	NM_017793.3	-1.211	0.00539915	0.0254396	15
1759	MYBPC2	myosin binding protein C2 [Source:HGNC Symbol;Acc:HGNC:7550]	NM_004533.4	-1.42521	0.00540974	0.02548	19
1760	C2CD2	C2 calcium dependent domain containing 2 [Source:HGNC Symbol;Acc:HGNC:1266]	NM_015500.2	-1.08131	0.00542712	0.0255545	21
1761	GFI1	growth factor independent 1 transcriptional repressor [Source:HGNC Symbol;Acc:HGNC:4237]	NM_005263.5	-1.46856	0.0054438	0.0256256	1
1762	RAB6D	RAB6D, member RAS oncogene family [Source:HGNC Symbol;Acc:HGNC:30272]	NM_001077637.3	-1.45888	0.00544558	0.0256266	2
1763	RASL12	RAS like family 12 [Source:HGNC Symbol;Acc:HGNC:30289]	NM_016563.4	-1.00403	0.00546116	0.0256851	15
1764	RASGRF1	Ras protein specific guanine nucleotide releasing factor 1 [Source:HGNC Symbol;Acc:HGNC:9875]	NM_001145648.3	2.45309	0.00546596	0.0257003	15
1765	CDKN1C	cyclin dependent kinase inhibitor 1C [Source:HGNC Symbol;Acc:HGNC:1786]	NM_001122630.2	-1.21923	0.00547639	0.0257274	11
1766	CHRNA4	cholinergic receptor nicotinic alpha 4 subunit [Source:HGNC Symbol;Acc:HGNC:1958]	NM_000744.7	-2.10182	0.00548323	0.0257307	20
1767	ODAD3	outer dynein arm docking complex subunit 3 [Source:HGNC Symbol;Acc:HGNC:28303]	NM_145045.5	1.0964	0.00548507	0.0257307	19
1768	NIPAL4	NIPA like domain containing 4 [Source:HGNC Symbol;Acc:HGNC:28018]	NM_001099287.2	-1.78812	0.00549555	0.0257638	5
1769	LAMA2	laminin subunit alpha 2 [Source:HGNC Symbol;Acc:HGNC:6482]	NM_000426.4	-1.06947	0.00549523	0.0257638	6
1770	CRYBB1	crystallin beta B1 [Source:HGNC Symbol;Acc:HGNC:2397]	NM_001887.4	-1.9073	0.00550449	0.0257773	22
1771	NEUROD1	neuronal differentiation 1 [Source:HGNC Symbol;Acc:HGNC:7762]	NM_002500.5	-2.94941	0.0055042	0.0257773	2
1772	VXN	vexin [Source:HGNC Symbol;Acc:HGNC:28498]	NM_152765.4	-1.91225	0.00551855	0.0258197	8
1773	SP6	Sp6 transcription factor [Source:HGNC Symbol;Acc:HGNC:14530]	NM_001258248.2	-1.9821	0.00552294	0.0258197	17
1774	CD244	CD244 molecule [Source:HGNC Symbol;Acc:HGNC:18171]	NM_016382.4	-2.26011	0.00554249	0.0258809	1
1775	CLRN1	clarin 1 [Source:HGNC Symbol;Acc:HGNC:12605]	NM_174878.3	-4.1213	0.00556713	0.0259661	3
1776	KIF26A	kinesin family member 26A [Source:HGNC Symbol;Acc:HGNC:20226]	NM_015656.2	-1.40573	0.00560526	0.0261215	14
1777	ADAM23	ADAM metallopeptidase domain 23 [Source:HGNC Symbol;Acc:HGNC:202]	NM_003812.4	1.02801	0.00562147	0.0261746	2
1778	LRRTM4	leucine rich repeat transmembrane neuronal 4 [Source:HGNC Symbol;Acc:HGNC:19411]	NM_001134745.3	-3.39427	0.00561988	0.0261746	2
1779	GABRR2	gamma-aminobutyric acid type A receptor subunit rho2 [Source:HGNC Symbol;Acc:HGNC:4091]	NM_002043.5	-1.54841	0.00566395	0.0263272	6
1780	RERG	RAS like estrogen regulated growth inhibitor [Source:HGNC Symbol;Acc:HGNC:15980]	NM_032918.3	-1.0051	0.00568475	0.0264014	12
1781	MALL	mal, T cell differentiation protein like [Source:HGNC Symbol;Acc:HGNC:6818]	NM_005434.5	-1.27109	0.00568456	0.0264014	2
1782	STK32B	serine/threonine kinase 32B [Source:HGNC Symbol;Acc:HGNC:14217]	NM_018401.3	-1.60901	0.005693	0.0264211	4
1783	CLVS1	clavesin 1 [Source:HGNC Symbol;Acc:HGNC:23139]	NM_173519.3	1.06038	0.00569388	0.0264211	8
1784	MAP2K6	mitogen-activated protein kinase kinase 6 [Source:HGNC Symbol;Acc:HGNC:6846]	NM_002758.4	-1.27314	0.00570138	0.0264484	17
1785	ALAS2	5'-aminolevulinate synthase 2 [Source:HGNC Symbol;Acc:HGNC:397]	NM_000032.5	-1.3365	0.00573205	0.026568	X
1786	ZYG11A	zyg-11 family member A, cell cycle regulator [Source:HGNC Symbol;Acc:HGNC:32058]	NM_001004339.3	-1.15675	0.00575463	0.0266499	1
1787	RXFP1	relaxin family peptide receptor 1 [Source:HGNC Symbol;Acc:HGNC:19718]	NM_021634.4	-3.18872	0.00582815	0.0269215	4
1788	C1orf115	chromosome 1 open reading frame 115 [Source:HGNC Symbol;Acc:HGNC:25873]	NM_024709.5	1.33979	0.0058427	0.0269811	1
1789	TRHR	thyrotropin releasing hormone receptor [Source:HGNC Symbol;Acc:HGNC:12299]	NM_003301.7	2.04127	0.00584721	0.0269943	8
1790	TBXA2R	thromboxane A2 receptor [Source:HGNC Symbol;Acc:HGNC:11608]	NM_001060.6	-1.44396	0.00586305	0.0270454	19
1791	ELAVL4	ELAV like RNA binding protein 4 [Source:HGNC Symbol;Acc:HGNC:3315]	NM_001144774.3	-1.76739	0.00586249	0.0270454	1
1792	MCF2	MCF.2 cell line derived transforming sequence [Source:HGNC Symbol;Acc:HGNC:6940]	NM_001171876.2	-3.06969	0.00587115	0.0270683	X
1793	CAGE1	cancer antigen 1 [Source:HGNC Symbol;Acc:HGNC:21622]	NM_001170692.2	-1.65702	0.00588959	0.0271131	6
1794	TRIM72	tripartite motif containing 72 [Source:HGNC Symbol;Acc:HGNC:32671]	NM_001008274.4	-3.6162	0.0058964	0.0271368	16
1795	MICAL2	microtubule associated monooxygenase, calponin and LIM domain containing 2 [Source:HGNC Symbol;Acc:HGNC:24693]	NM_001282663.2	-1.14235	0.00591204	0.0271857	11
1796	UBASH3A	ubiquitin associated and SH3 domain containing A [Source:HGNC Symbol;Acc:HGNC:12462]	NM_018961.4	-2.46707	0.00597351	0.027391	21
1797	TP63	tumor protein p63 [Source:HGNC Symbol;Acc:HGNC:15979]	NM_003722.5	-1.59226	0.00597804	0.0274041	3
1798	TEX15	testis expressed 15, meiosis and synapsis associated [Source:HGNC Symbol;Acc:HGNC:11738]	NM_001350162.2	2.27226	0.00602354	0.0275894	8
1799	DRP2	dystrophin related protein 2 [Source:HGNC Symbol;Acc:HGNC:3032]	NM_001939.3	2.33843	0.0060451	0.0276726	X
1800	SLC25A53	solute carrier family 25 member 53 [Source:HGNC Symbol;Acc:HGNC:31894]	NM_001012755.5	1.04029	0.0060516	0.0276946	X
1801	DPEP2	dipeptidase 2 [Source:HGNC Symbol;Acc:HGNC:23028]	NM_022355.4	-1.53702	0.006097	0.027871	16
1802	ATP10B	ATPase phospholipid transporting 10B (putative) [Source:HGNC Symbol;Acc:HGNC:13543]	NM_025153.3	-2.04025	0.00616316	0.0281104	5
1803	TCP11	t-complex 11 [Source:HGNC Symbol;Acc:HGNC:11658]	NM_001370687.1	-1.7576	0.00622304	0.0283375	6
1804	ADARB2	adenosine deaminase RNA specific B2 (inactive) [Source:HGNC Symbol;Acc:HGNC:227]	NM_018702.4	-2.24932	0.00623406	0.0283673	10
1805	LCK	LCK proto-oncogene, Src family tyrosine kinase [Source:HGNC Symbol;Acc:HGNC:6524]	NM_005356.5	-1.76122	0.00624651	0.028411	1
1806	PRDM7	PR/SET domain 7 [Source:HGNC Symbol;Acc:HGNC:9351]	NM_001098173.2	-2.01614	0.00625502	0.0284338	16
1807	PLEKHH2	pleckstrin homology, MyTH4 and FERM domain containing H2 [Source:HGNC Symbol;Acc:HGNC:30506]	NM_172069.4	1.64397	0.00625489	0.0284338	2
1808	TFAP2A	transcription factor AP-2 alpha [Source:HGNC Symbol;Acc:HGNC:11742]	NM_001372066.1	-1.78675	0.00626425	0.0284678	6
1809	TMCC3	transmembrane and coiled-coil domain family 3 [Source:HGNC Symbol;Acc:HGNC:29199]	NM_020698.4	-1.29959	0.00628584	0.0285334	12
1810	CNTN5	contactin 5 [Source:HGNC Symbol;Acc:HGNC:2175]	NM_014361.4	-2.87084	0.00632219	0.0286592	11
1811	FZD7	frizzled class receptor 7 [Source:HGNC Symbol;Acc:HGNC:4045]	NM_003507.2	1.73146	0.00632996	0.0286864	2
1812	TSPAN32	tetraspanin 32 [Source:HGNC Symbol;Acc:HGNC:13410]	NM_139022.3	-1.69601	0.00633697	0.0286955	11
1813	ADCY8	adenylate cyclase 8 [Source:HGNC Symbol;Acc:HGNC:239]	NM_001115.3	-2.81155	0.00635446	0.0287495	8
1814	DEPP1	DEPP autophagy regulator 1 [Source:HGNC Symbol;Acc:HGNC:23355]	NM_007021.4	-1.34522	0.00637789	0.0288235	10
1815	PLIN1	perilipin 1 [Source:HGNC Symbol;Acc:HGNC:9076]	NM_002666.5	-1.24521	0.00640696	0.0289233	15
1816	HSD17B2	hydroxysteroid 17-beta dehydrogenase 2 [Source:HGNC Symbol;Acc:HGNC:5211]	NM_002153.3	-2.77596	0.00641051	0.0289307	16
1817	RNASE1	ribonuclease A family member 1, pancreatic [Source:HGNC Symbol;Acc:HGNC:10044]	NM_002933.5	-1.14072	0.00646228	0.029108	14
1818	CA2	carbonic anhydrase 2 [Source:HGNC Symbol;Acc:HGNC:1373]	NM_000067.3	-1.57312	0.00655708	0.0294495	8
1819	RIPK4	receptor interacting serine/threonine kinase 4 [Source:HGNC Symbol;Acc:HGNC:496]	NM_020639.3	1.99248	0.0065594	0.0294495	21
1820	OR2H2	olfactory receptor family 2 subfamily H member 2 [Source:HGNC Symbol;Acc:HGNC:8253]	NM_007160.4	-1.6675	0.00667319	0.0298434	6
1821	DMGDH	dimethylglycine dehydrogenase [Source:HGNC Symbol;Acc:HGNC:24475]	NM_013391.3	1.21959	0.00671473	0.0299963	5
1822	VSTM2A	V-set and transmembrane domain containing 2A [Source:HGNC Symbol;Acc:HGNC:28499]	NM_001301009.2	-4.57836	0.00671997	0.0300046	7
1823	TMEM150B	transmembrane protein 150B [Source:HGNC Symbol;Acc:HGNC:34415]	NM_001282011.2	-1.68309	0.00674708	0.0300995	19
1824	PRND	prion like protein doppel [Source:HGNC Symbol;Acc:HGNC:15748]	NM_012409.4	-2.4263	0.0067729	0.0301982	20
1825	S100A4	S100 calcium binding protein A4 [Source:HGNC Symbol;Acc:HGNC:10494]	NM_002961.3	-1.19649	0.00677928	0.0302183	1
1826	UHRF1	ubiquitin like with PHD and ring finger domains 1 [Source:HGNC Symbol;Acc:HGNC:12556]	NM_001048201.3	-2.26518	0.0067835	0.0302289	19
1827	SPATS1	spermatogenesis associated serine rich 1 [Source:HGNC Symbol;Acc:HGNC:22957]	NM_001372081.1	-1.71451	0.00679562	0.0302746	6
1828	C16orf74	chromosome 16 open reading frame 74 [Source:HGNC Symbol;Acc:HGNC:23362]	NM_206967.3	-2.38855	0.0067999	0.0302854	16
1829	ILDR1	immunoglobulin like domain containing receptor 1 [Source:HGNC Symbol;Acc:HGNC:28741]	NM_001199799.2	1.27119	0.00692572	0.0307449	3
1830	CYP4Z1	cytochrome P450 family 4 subfamily Z member 1 [Source:HGNC Symbol;Acc:HGNC:20583]	NM_178134.3	-2.0027	0.0069482	0.0308111	1
1831	C12orf75	chromosome 12 open reading frame 75 [Source:HGNC Symbol;Acc:HGNC:35164]	NM_001145199.2	1.10896	0.00695438	0.0308301	12
1832	LRP1B	LDL receptor related protein 1B [Source:HGNC Symbol;Acc:HGNC:6693]	NM_018557.3	-2.41345	0.00695958	0.0308415	2
1833	OLR1	oxidized low density lipoprotein receptor 1 [Source:HGNC Symbol;Acc:HGNC:8133]	NM_002543.4	-2.46627	0.00697601	0.0308924	12
1834	RAD21L1	RAD21 cohesin complex component like 1 [Source:HGNC Symbol;Acc:HGNC:16271]	NM_001384355.1	-2.29806	0.00697539	0.0308924	20
1835	PTGER1	prostaglandin E receptor 1 [Source:HGNC Symbol;Acc:HGNC:9593]	NM_000955.3	-1.81134	0.00700998	0.0309923	19
1836	PAQR4	progestin and adipoQ receptor family member 4 [Source:HGNC Symbol;Acc:HGNC:26386]	NM_152341.5	-1.48185	0.00704083	0.0311118	16
1837	KCNA1	potassium voltage-gated channel subfamily A member 1 [Source:HGNC Symbol;Acc:HGNC:6218]	NM_000217.3	-2.1073	0.00707294	0.0312283	12
1838	FBLN7	fibulin 7 [Source:HGNC Symbol;Acc:HGNC:26740]	NM_153214.3	1.01135	0.00707777	0.0312327	2
1839	ALS2CL	ALS2 C-terminal like [Source:HGNC Symbol;Acc:HGNC:20605]	NM_147129.5	1.06821	0.0070804	0.0312358	3
1840	OAS1	2'-5'-oligoadenylate synthetase 1 [Source:HGNC Symbol;Acc:HGNC:8086]	NM_016816.4	-1.03301	0.0071395	0.0314625	12
1841	DPP4	dipeptidyl peptidase 4 [Source:HGNC Symbol;Acc:HGNC:3009]	NM_001935.4	-1.81592	0.00715122	0.0314801	2
1842	CCDC190	coiled-coil domain containing 190 [Source:HGNC Symbol;Acc:HGNC:28736]	NM_001394065.1	-2.35751	0.00719221	0.031606	1
1843	SPX	spexin hormone [Source:HGNC Symbol;Acc:HGNC:28139]	NM_030572.4	-1.34378	0.00719891	0.0316179	12
1844	GNGT2	G protein subunit gamma transducin 2 [Source:HGNC Symbol;Acc:HGNC:4412]	NM_001198754.2	-1.89003	0.00723151	0.0317221	17
1845	BCAN	brevican [Source:HGNC Symbol;Acc:HGNC:23059]	NM_021948.5	-1.75737	0.00724495	0.0317725	1
1846	IFI44L	interferon induced protein 44 like [Source:HGNC Symbol;Acc:HGNC:17817]	NM_006820.4	-1.37479	0.00729619	0.0319456	1
1847	TSKU	tsukushi, small leucine rich proteoglycan [Source:HGNC Symbol;Acc:HGNC:28850]	NM_015516.4	-1.11717	0.00730363	0.0319575	11
1848	MGAM2	maltase-glucoamylase 2 (putative) [Source:HGNC Symbol;Acc:HGNC:28101]	NM_001293626.2	-2.21148	0.00731596	0.0319977	7
1849	EBI3	Epstein-Barr virus induced 3 [Source:HGNC Symbol;Acc:HGNC:3129]	NM_005755.3	-1.19684	0.00734309	0.0320772	19
1850	GADD45A	growth arrest and DNA damage inducible alpha [Source:HGNC Symbol;Acc:HGNC:4095]	NM_001924.4	-1.02124	0.00734282	0.0320772	1
1851	ABCA8	ATP binding cassette subfamily A member 8 [Source:HGNC Symbol;Acc:HGNC:38]	NM_001288985.2	2.03511	0.00733944	0.0320772	17
1852	GPR150	G protein-coupled receptor 150 [Source:HGNC Symbol;Acc:HGNC:23628]	NM_199243.3	1.01996	0.00734398	0.0320772	5
1853	ADAMTS8	ADAM metallopeptidase with thrombospondin type 1 motif 8 [Source:HGNC Symbol;Acc:HGNC:224]	NM_007037.6	-1.51173	0.00735308	0.0320998	11
1854	SLC26A8	solute carrier family 26 member 8 [Source:HGNC Symbol;Acc:HGNC:14468]	NM_052961.4	-1.60094	0.0073604	0.0321231	6
1855	FCRL6	Fc receptor like 6 [Source:HGNC Symbol;Acc:HGNC:31910]	NM_001004310.3	-1.63384	0.00736989	0.0321559	1
1856	CLEC2D	C-type lectin domain family 2 member D [Source:HGNC Symbol;Acc:HGNC:14351]	NM_013269.6	1.33851	0.00738928	0.0322319	12
1857	STARD6	StAR related lipid transfer domain containing 6 [Source:HGNC Symbol;Acc:HGNC:18066]	NM_139171.2	-1.41358	0.00740977	0.0322694	18
1858	PRR11	proline rich 11 [Source:HGNC Symbol;Acc:HGNC:25619]	NM_018304.4	-1.00782	0.00741696	0.0322835	17
1859	SH3GL3	SH3 domain containing GRB2 like 3, endophilin A3 [Source:HGNC Symbol;Acc:HGNC:10832]	NM_003027.5	1.19526	0.0074304	0.0323161	15
1860	PTPRZ1	protein tyrosine phosphatase receptor type Z1 [Source:HGNC Symbol;Acc:HGNC:9685]	NM_002851.3	-2.44932	0.00746757	0.0323999	7
1861	SCN4A	sodium voltage-gated channel alpha subunit 4 [Source:HGNC Symbol;Acc:HGNC:10591]	NM_000334.4	1.26062	0.00748864	0.0324567	17
1862	SLC6A15	solute carrier family 6 member 15 [Source:HGNC Symbol;Acc:HGNC:13621]	NM_182767.6	-2.13416	0.00753104	0.0326231	12
1863	JAML	junction adhesion molecule like [Source:HGNC Symbol;Acc:HGNC:19084]	NM_001098526.2	-1.1157	0.00756864	0.0327512	11
1864	EGR3	early growth response 3 [Source:HGNC Symbol;Acc:HGNC:3240]	NM_004430.3	-1.16113	0.00759638	0.0328298	8
1865	SFTPB	surfactant protein B [Source:HGNC Symbol;Acc:HGNC:10801]	NM_000542.5	-1.67407	0.00762623	0.0329083	2
1866	THEMIS	thymocyte selection associated [Source:HGNC Symbol;Acc:HGNC:21569]	NM_001010923.3	-1.4208	0.00764605	0.0329723	6
1867	PDIA2	protein disulfide isomerase family A member 2 [Source:HGNC Symbol;Acc:HGNC:14180]	NM_006849.4	-2.013	0.00765101	0.032985	16
1868	SGPP1	sphingosine-1-phosphate phosphatase 1 [Source:HGNC Symbol;Acc:HGNC:17720]	NM_030791.4	1.09344	0.00767072	0.0330437	14
1869	SPATA18	spermatogenesis associated 18 [Source:HGNC Symbol;Acc:HGNC:29579]	NM_145263.4	-1.01221	0.00768198	0.0330748	4
1870	C10orf82	chromosome 10 open reading frame 82 [Source:HGNC Symbol;Acc:HGNC:28500]	NM_001350931.2	2.60029	0.0077105	0.03318	10
1871	PMP22	peripheral myelin protein 22 [Source:HGNC Symbol;Acc:HGNC:9118]	NM_000304.4	-1.21859	0.00776	0.033349	17
1872	EPB41L4B	erythrocyte membrane protein band 4.1 like 4B [Source:HGNC Symbol;Acc:HGNC:19818]	NM_019114.5	-1.00213	0.00778601	0.0334248	9
1873	GPR174	G protein-coupled receptor 174 [Source:HGNC Symbol;Acc:HGNC:30245]	NM_032553.3	-1.25079	0.0077879	0.0334248	X
1874	BHMT2	betaine--homocysteine S-methyltransferase 2 [Source:HGNC Symbol;Acc:HGNC:1048]	NM_017614.5	1.46325	0.00785197	0.0336731	5
1875	CRB3	crumbs cell polarity complex component 3 [Source:HGNC Symbol;Acc:HGNC:20237]	NM_139161.5	1.9741	0.00785735	0.0336785	19
1876	PCDH9	protocadherin 9 [Source:HGNC Symbol;Acc:HGNC:8661]	NM_203487.3	1.57783	0.00787976	0.033748	13
1877	TBR1	T-box brain transcription factor 1 [Source:HGNC Symbol;Acc:HGNC:11590]	NM_006593.4	-2.29953	0.00788412	0.0337577	2
1878	DENND1C	DENN domain containing 1C [Source:HGNC Symbol;Acc:HGNC:26225]	NM_024898.4	1.35267	0.00789709	0.0338044	19
1879	BATF2	basic leucine zipper ATF-like transcription factor 2 [Source:HGNC Symbol;Acc:HGNC:25163]	NM_138456.4	-1.05052	0.00792018	0.0338765	11
1880	RGS4	regulator of G protein signaling 4 [Source:HGNC Symbol;Acc:HGNC:10000]	NM_005613.6	-1.51399	0.00794851	0.0339887	1
1881	TRPC5OS	TRPC5 opposite strand [Source:HGNC Symbol;Acc:HGNC:40593]	NM_001195578.2	-1.99556	0.00800508	0.0342037	X
1882	GUCY2F	guanylate cyclase 2F, retinal [Source:HGNC Symbol;Acc:HGNC:4691]	NM_001522.3	-1.79786	0.00801459	0.0342243	X
1883	TMEM158	transmembrane protein 158 [Source:HGNC Symbol;Acc:HGNC:30293]	NM_015444.3	-1.19356	0.00801621	0.0342243	3
1884	TMPRSS7	transmembrane serine protease 7 [Source:HGNC Symbol;Acc:HGNC:30846]	NM_001395507.1	2.12202	0.00808527	0.034447	3
1885	CACNG8	calcium voltage-gated channel auxiliary subunit gamma 8 [Source:HGNC Symbol;Acc:HGNC:13628]	NM_031895.6	-1.43889	0.0080874	0.034447	19
1886	SHH	sonic hedgehog signaling molecule [Source:HGNC Symbol;Acc:HGNC:10848]	NM_000193.4	2.87685	0.00812174	0.0345301	7
1887	PTGDR	prostaglandin D2 receptor [Source:HGNC Symbol;Acc:HGNC:9591]	NM_000953.3	-1.59465	0.00812463	0.0345334	14
1888	TPH2	tryptophan hydroxylase 2 [Source:HGNC Symbol;Acc:HGNC:20692]	NM_173353.4	1.81132	0.00815977	0.0346556	12
1889	KIAA1755	KIAA1755 [Source:HGNC Symbol;Acc:HGNC:29372]	NM_001029864.2	-1.82822	0.0081723	0.0346998	20
1890	TAS1R1	taste 1 receptor member 1 [Source:HGNC Symbol;Acc:HGNC:14448]	NM_138697.4	-1.37934	0.00820844	0.0348169	1
1891	C12orf42	chromosome 12 open reading frame 42 [Source:HGNC Symbol;Acc:HGNC:24729]	NM_198521.5	-2.09108	0.00825337	0.034962	12
1892	MASP1	MBL associated serine protease 1 [Source:HGNC Symbol;Acc:HGNC:6901]	NM_139125.4	-2.7396	0.00835646	0.0353436	3
1893	RND1	Rho family GTPase 1 [Source:HGNC Symbol;Acc:HGNC:18314]	NM_014470.4	-1.28868	0.00835863	0.0353436	12
1894	CDCA7	cell division cycle associated 7 [Source:HGNC Symbol;Acc:HGNC:14628]	NM_031942.5	-1.9322	0.00836314	0.0353535	2
1895	TYRP1	tyrosinase related protein 1 [Source:HGNC Symbol;Acc:HGNC:12450]	NM_000550.3	-1.27684	0.00838593	0.0354219	9
1896	TLL1	tolloid like 1 [Source:HGNC Symbol;Acc:HGNC:11843]	NM_012464.5	-1.32219	0.00841263	0.0355074	4
1897	SLC45A2	solute carrier family 45 member 2 [Source:HGNC Symbol;Acc:HGNC:16472]	NM_016180.5	-1.32927	0.00847641	0.0356938	5
1898	BCHE	butyrylcholinesterase [Source:HGNC Symbol;Acc:HGNC:983]	NM_000055.4	-1.60174	0.00848957	0.0357211	3
1899	CBLN1	cerebellin 1 precursor [Source:HGNC Symbol;Acc:HGNC:1543]	NM_004352.4	-1.99067	0.00855735	0.0359784	16
1900	LDAF1	lipid droplet assembly factor 1 [Source:HGNC Symbol;Acc:HGNC:30136]	NM_001301771.2	-1.60452	0.00860761	0.03612	16
1901	AMOTL2	angiomotin like 2 [Source:HGNC Symbol;Acc:HGNC:17812]	NM_016201.4	1.16192	0.00860775	0.03612	3
1902	LDHD	lactate dehydrogenase D [Source:HGNC Symbol;Acc:HGNC:19708]	NM_194436.3	-1.21242	0.00860876	0.03612	16
1903	PLB1	phospholipase B1 [Source:HGNC Symbol;Acc:HGNC:30041]	NM_153021.5	-1.07502	0.00869555	0.0363904	2
1904	TYRO3	TYRO3 protein tyrosine kinase [Source:HGNC Symbol;Acc:HGNC:12446]	NM_006293.4	-1.53035	0.00871708	0.0364524	15
1905	ADAMTS15	ADAM metallopeptidase with thrombospondin type 1 motif 15 [Source:HGNC Symbol;Acc:HGNC:16305]	NM_139055.4	-1.3863	0.00872441	0.036455	11
1906	PAH	phenylalanine hydroxylase [Source:HGNC Symbol;Acc:HGNC:8582]	NM_000277.3	2.19416	0.00872212	0.036455	12
1907	DCLK3	doublecortin like kinase 3 [Source:HGNC Symbol;Acc:HGNC:19005]	NM_001394672.2	-1.20732	0.00872863	0.0364633	3
1908	JAG2	jagged canonical Notch ligand 2 [Source:HGNC Symbol;Acc:HGNC:6189]	NM_002226.5	-1.05499	0.00874167	0.0365084	14
1909	PLEKHA4	pleckstrin homology domain containing A4 [Source:HGNC Symbol;Acc:HGNC:14339]	NM_020904.3	-1.24739	0.00875815	0.0365528	19
1910	C1QTNF2	C1q and TNF related 2 [Source:HGNC Symbol;Acc:HGNC:14325]	NM_031908.6	-1.51174	0.00875903	0.0365528	5
1911	BTLA	B and T lymphocyte associated [Source:HGNC Symbol;Acc:HGNC:21087]	NM_181780.4	-1.38644	0.00879954	0.0366749	3
1912	RASL11A	RAS like family 11 member A [Source:HGNC Symbol;Acc:HGNC:23802]	NM_206827.2	-1.15324	0.00880516	0.0366889	13
1913	PPM1J	protein phosphatase, Mg2+/Mn2+ dependent 1J [Source:HGNC Symbol;Acc:HGNC:20785]	NM_005167.7	-1.96405	0.00880983	0.036699	1
1914	CHRM4	cholinergic receptor muscarinic 4 [Source:HGNC Symbol;Acc:HGNC:1953]	NM_000741.5	-1.03617	0.0089179	0.0370923	11
1915	SASH1	SAM and SH3 domain containing 1 [Source:HGNC Symbol;Acc:HGNC:19182]	NM_015278.5	-1.34993	0.00893869	0.0371408	6
1916	CDC42BPG	CDC42 binding protein kinase gamma [Source:HGNC Symbol;Acc:HGNC:29829]	NM_017525.3	1.60487	0.00894699	0.0371563	11
1917	IGDCC4	immunoglobulin superfamily DCC subclass member 4 [Source:HGNC Symbol;Acc:HGNC:13770]	NM_020962.3	-1.17981	0.00901241	0.0373479	15
1918	PHOSPHO1	phosphoethanolamine/phosphocholine phosphatase 1 [Source:HGNC Symbol;Acc:HGNC:16815]	NM_178500.4	-1.03994	0.00902055	0.0373479	17
1919	PPARG	peroxisome proliferator activated receptor gamma [Source:HGNC Symbol;Acc:HGNC:9236]	NM_138711.6	-1.68147	0.00906597	0.0375122	3
1920	ABO	ABO, alpha 1-3-N-acetylgalactosaminyltransferase and alpha 1-3-galactosyltransferase [Source:HGNC Symbol;Acc:HGNC:79]		-1.18252	0.00907456	0.0375331	9
1921	LIN28A	lin-28 homolog A [Source:HGNC Symbol;Acc:HGNC:15986]	NM_024674.6	-1.30218	0.00920364	0.0378941	1
1922	KLRD1	killer cell lectin like receptor D1 [Source:HGNC Symbol;Acc:HGNC:6378]	NM_002262.5	-1.47749	0.00920545	0.0378941	12
1923	MRAP2	melanocortin 2 receptor accessory protein 2 [Source:HGNC Symbol;Acc:HGNC:21232]	NM_138409.4	-1.58278	0.00920098	0.0378941	6
1924	GAPT	GRB2 binding adaptor protein, transmembrane [Source:HGNC Symbol;Acc:HGNC:26588]	NM_001304431.2	-1.34145	0.00924431	0.0379829	5
1925	PRL	prolactin [Source:HGNC Symbol;Acc:HGNC:9445]	NM_000948.6	-2.5791	0.00930647	0.0381919	6
1926	KLHDC8A	kelch domain containing 8A [Source:HGNC Symbol;Acc:HGNC:25573]	NM_018203.3	-1.60052	0.00930955	0.0381947	1
1927	CYP4A22	cytochrome P450 family 4 subfamily A member 22 [Source:HGNC Symbol;Acc:HGNC:20575]	NM_001010969.4	-2.83906	0.00931414	0.0382039	1
1928	UCP1	uncoupling protein 1 [Source:HGNC Symbol;Acc:HGNC:12517]	NM_021833.5	-1.35151	0.00933931	0.0382783	4
1929	LRRC25	leucine rich repeat containing 25 [Source:HGNC Symbol;Acc:HGNC:29806]	NM_145256.3	-1.0967	0.00935167	0.0383	19
1930	VSNL1	visinin like 1 [Source:HGNC Symbol;Acc:HGNC:12722]	NM_003385.5	-1.08495	0.00935735	0.0383136	2
1931	NPBWR2	neuropeptides B and W receptor 2 [Source:HGNC Symbol;Acc:HGNC:4530]	NM_005286.4	-1.98902	0.00942364	0.0385366	20
1932	SSC5D	scavenger receptor cysteine rich family member with 5 domains [Source:HGNC Symbol;Acc:HGNC:26641]	NM_001144950.2	1.20397	0.00946574	0.03867	19
1933	ST6GALNAC1	ST6 N-acetylgalactosaminide alpha-2,6-sialyltransferase 1 [Source:HGNC Symbol;Acc:HGNC:23614]	NM_018414.5	-2.3734	0.00949829	0.0387649	17
1934	ADGRD1	adhesion G protein-coupled receptor D1 [Source:HGNC Symbol;Acc:HGNC:19893]	NM_198827.5	-1.19521	0.00950042	0.0387649	12
1935	PLD4	phospholipase D family member 4 [Source:HGNC Symbol;Acc:HGNC:23792]	NM_138790.5	-1.06729	0.0094968	0.0387649	14
1936	SLC10A6	solute carrier family 10 member 6 [Source:HGNC Symbol;Acc:HGNC:30603]	NM_197965.3	-1.76539	0.00950392	0.0387676	4
1937	DZIP1L	DAZ interacting zinc finger protein 1 like [Source:HGNC Symbol;Acc:HGNC:26551]	NM_173543.3	-1.32915	0.00950792	0.0387739	3
1938	GPR37L1	G protein-coupled receptor 37 like 1 [Source:HGNC Symbol;Acc:HGNC:14923]	NM_004767.5	-1.27707	0.00953684	0.0388276	1
1939	CCL24	C-C motif chemokine ligand 24 [Source:HGNC Symbol;Acc:HGNC:10623]	NM_002991.3	-1.96482	0.00963183	0.0391604	7
1940	IL20RB	interleukin 20 receptor subunit beta [Source:HGNC Symbol;Acc:HGNC:6004]	NM_144717.4	-1.06757	0.0096354	0.0391604	3
1941	TPRG1	tumor protein p63 regulated 1 [Source:HGNC Symbol;Acc:HGNC:24759]	NM_198485.4	-1.95298	0.00963626	0.0391604	3
1942	ACSM5	acyl-CoA synthetase medium chain family member 5 [Source:HGNC Symbol;Acc:HGNC:26060]	NM_017888.3	-1.94129	0.00967721	0.0393027	16
1943	RRAD	RRAD, Ras related glycolysis inhibitor and calcium channel regulator [Source:HGNC Symbol;Acc:HGNC:10446]	NM_004165.3	-1.62601	0.00968655	0.0393157	16
1944	MYBPC3	myosin binding protein C3 [Source:HGNC Symbol;Acc:HGNC:7551]	NM_000256.3	-1.44377	0.00986183	0.0398979	11
1945	MAJIN	membrane anchored junction protein [Source:HGNC Symbol;Acc:HGNC:27441]	NM_001037225.3	-2.00401	0.00987958	0.0399301	11
1946	GRM4	glutamate metabotropic receptor 4 [Source:HGNC Symbol;Acc:HGNC:4596]	NM_000841.4	-1.64068	0.00993062	0.0401065	6
1947	GPR143	G protein-coupled receptor 143 [Source:HGNC Symbol;Acc:HGNC:20145]	NM_000273.3	1.18268	0.00996555	0.0402276	X
1948	EXD1	exonuclease 3'-5' domain containing 1 [Source:HGNC Symbol;Acc:HGNC:28507]	NM_001286441.2	-2.84458	0.00998796	0.0402981	15
1949	TMEM114	transmembrane protein 114 [Source:HGNC Symbol;Acc:HGNC:33227]	NM_001146336.2	-2.98007	0.0100277	0.0404086	16
1950	TTPA	alpha tocopherol transfer protein [Source:HGNC Symbol;Acc:HGNC:12404]	NM_000370.3	-2.01217	0.0100356	0.0404304	8
1951	PDE4A	phosphodiesterase 4A [Source:HGNC Symbol;Acc:HGNC:8780]	NM_001111307.2	1.20082	0.0101363	0.0407053	19
1952	NPHS2	NPHS2 stomatin family member, podocin [Source:HGNC Symbol;Acc:HGNC:13394]	NM_014625.4	-2.00065	0.0101792	0.0408272	1
1953	C1QL1	complement C1q like 1 [Source:HGNC Symbol;Acc:HGNC:24182]	NM_006688.5	-1.65484	0.0102073	0.0408996	17
1954	ZNF169	zinc finger protein 169 [Source:HGNC Symbol;Acc:HGNC:12957]	NM_194320.4	1.06444	0.0102448	0.0410295	9
1955	FZD1	frizzled class receptor 1 [Source:HGNC Symbol;Acc:HGNC:4038]	NM_003505.2	1.03501	0.0102707	0.0410545	7
1956	GRHL3	grainyhead like transcription factor 3 [Source:HGNC Symbol;Acc:HGNC:25839]	NM_198173.3	-1.70315	0.0102712	0.0410545	1
1957	CPA4	carboxypeptidase A4 [Source:HGNC Symbol;Acc:HGNC:15740]	NM_016352.4	-2.30454	0.0102888	0.0411146	7
1958	GPM6A	glycoprotein M6A [Source:HGNC Symbol;Acc:HGNC:4460]	NM_201591.3	-1.74295	0.0102981	0.0411391	4
1959	LRTM2	leucine rich repeats and transmembrane domains 2 [Source:HGNC Symbol;Acc:HGNC:32443]	NM_001039029.3	-2.92698	0.0103317	0.0412459	12
1960	SRL	sarcalumenin [Source:HGNC Symbol;Acc:HGNC:11295]	NM_001098814.2	-1.74782	0.0103844	0.0413763	16
1961	ANKRD33B	ankyrin repeat domain 33B [Source:HGNC Symbol;Acc:HGNC:35240]	NM_001164440.2	-2.31383	0.0104032	0.0414195	5
1962	AJUBA	ajuba LIM protein [Source:HGNC Symbol;Acc:HGNC:20250]	NM_032876.6	-1.26625	0.0104546	0.0415732	14
1963	GPR26	G protein-coupled receptor 26 [Source:HGNC Symbol;Acc:HGNC:4481]	NM_153442.4	-2.42131	0.0104573	0.0415741	10
1964	KMO	kynurenine 3-monooxygenase [Source:HGNC Symbol;Acc:HGNC:6381]	NM_003679.5	1.47058	0.0104837	0.041618	1
1965	ICOS	inducible T cell costimulator [Source:HGNC Symbol;Acc:HGNC:5351]	NM_012092.4	-2.15003	0.0104944	0.0416505	2
[truncated: 84 more rows]

## Sheet: Table S5
Supplementary table 5. GSEA results; the GO biological Process enriched for the genese differentially expressed in smatotroph PitNETs with multiple duplications and cytogenetically stable smatotroph PitNET, the categories of processes were assigned manually
[truncated: 868 more rows]
